# Supplementary material for: Disentangling the influence of climate, soil and belowground microbes on local species richness in a dryland ecosystem of Northwest China
Source: Sci Rep. 2017 Dec 21;7:18029. doi: 10.1038/s41598-017-17860-7 (PMC5740161; doi:10.1038/s41598-017-17860-7)
Supplement: Supplementary file 2 — Table-S2 [file 41598_2017_17860_MOESM2_ESM.xls]

## Sheet: Sheet1
	Table S2 Molecular identification of fungi in this study
	OTUID	kingdom	phylum	class	order	family	genus	Life.style1
	OUT-1	Fungi	Ascomycota	Sordariomycetes	Hypocreales	Nectriaceae	Fusarium	Plant pathogen
	OUT-2	Fungi	Ascomycota	Sordariomycetes	Hypocreales	Nectriaceae	-	-
	OUT-3	Fungi	Ascomycota	Sordariomycetes	Microascales	Microascaceae	Pseudallescheria	Saprotroph
	OUT-4	Fungi	Ascomycota	Pezizomycetes	Pezizales	Incertaesedis	Oedocephalum	-
	OUT-5	Fungi	Ascomycota	Lecanoromycetes	-	-	-	-
	OUT-6	Fungi	unidentified	unidentified	unidentified	unidentified	unidentified	-
	OUT-7	Unclassified	-	-	-	-	-	-
	OUT-8	Fungi	Ascomycota	Leotiomycetes	Incertaesedis	Myxotrichaceae	Oidiodendron	Saprotroph
	OUT-9	Fungi	Ascomycota	Dothideomycetes	Pleosporales	Leptosphaeriaceae	Leptosphaeria	Plant pathogen
	OUT-10	Fungi	Basidiomycota	Agaricomycetes	Polyporales	Fomitopsidaceae	Postia	Saprotroph
	OUT-11	Fungi	Ascomycota	Dothideomycetes	-	-	-	-
	OUT-12	Fungi	Basidiomycota	Tremellomycetes	Tremellales	Incertaesedis	Cryptococcus	Saprotroph
	OUT-13	Fungi	Chytridiomycota	Chytridiomycetes	Rhizophlyctidales	Rhizophlyctidaceae	Rhizophlyctis	Saprotroph
	OUT-14	Fungi	Ascomycota	Sordariomycetes	Microascales	Microascaceae	-	-
	OUT-15	Fungi	Ascomycota	Eurotiomycetes	Eurotiales	Trichocomaceae	-	Saprotroph
	OUT-16	Fungi	-	-	-	-	-	-
	OUT-17	Fungi	-	-	-	-	-	-
	OUT-18	Fungi	Zygomycota	Incertaesedis	Mortierellales	Mortierellaceae	Mortierella	Saprotroph
	OUT-19	Fungi	Ascomycota	Leotiomycetes	Incertaesedis	Myxotrichaceae	Oidiodendron	Saprotroph
	OUT-20	Fungi	Ascomycota	-	-	-	-	-
	OUT-21	Fungi	Ascomycota	Dothideomycetes	Pleosporales	Incertaesedis	unidentified	-
	OUT-22	Fungi	Basidiomycota	Agaricomycetes	Agaricales	Psathyrellaceae	Coprinopsis	Saprotroph
	OUT-23	Fungi	Ascomycota	-	-	-	-	-
	OUT-24	Fungi	Ascomycota	Dothideomycetes	Pleosporales	Incertaesedis	Periconia	Plant Pathogen
	OUT-25	Fungi	Ascomycota	Sordariomycetes	Hypocreales	-	-	Saprotroph
	OUT-26	Fungi	Ascomycota	Sordariomycetes	Hypocreales	Cordycipitaceae	-	Saprotroph
	OUT-27	Fungi	Glomeromycota	Glomeromycetes	Paraglomerales	Paraglomeraceae	Paraglomus	Arbuscular mycorrhizal
	OUT-28	Fungi	Ascomycota	-	-	-	-	-
	OUT-29	Fungi	Zygomycota	Incertaesedis	Mortierellales	Mortierellaceae	Mortierella	Saprotroph
	OUT-30	Fungi	Ascomycota	Pezizomycetes	Pezizales	Pyronemataceae	-	-
	OUT-31	Fungi	Basidiomycota	Agaricomycetes	Auriculariales	Incertaesedis	Oliveonia	Saprotroph
	OUT-32	Fungi	Ascomycota	Incertaesedis	Incertaesedis	Incertaesedis	Calcarisporiella	-
	OUT-33	Fungi	Ascomycota	Eurotiomycetes	Eurotiales	Trichocomaceae	Paecilomyces	Saprotroph
	OUT-34	Fungi	Ascomycota	Sordariomycetes	Hypocreales	Nectriaceae	-	Saprotroph
	OUT-35	Fungi	Ascomycota	Dothideomycetes	Pleosporales	Leptosphaeriaceae	Leptosphaeria	Plant pathogen
	OUT-36	Fungi	Ascomycota	Eurotiomycetes	Eurotiales	Trichocomaceae	Penicillium	Saprotroph
	OUT-37	Fungi	Chytridiomycota	-	-	-	-	-
	OUT-38	Fungi	Ascomycota	Leotiomycetes	Incertaesedis	Incertaesedis	Geomyces	Saprotroph
	OUT-39	Fungi	Ascomycota	Leotiomycetes	Helotiales	Rutstroemiaceae	unidentified	-
	OUT-40	Fungi	Basidiomycota	Agaricomycetes	Agaricales	Agaricaceae	Tulostoma	Saprotroph
	OUT-41	Fungi	Chytridiomycota	Chytridiomycetes	Rhizophlyctidales	Rhizophlyctidaceae	Rhizophlyctis	Saprotroph
	OUT-42	Fungi	Ascomycota	Dothideomycetes	Pleosporales	Phaeosphaeriaceae	-	-
	OUT-43	Fungi	Ascomycota	Dothideomycetes	Pleosporales	Phaeosphaeriaceae	Sclerostagonospora	Saprotroph
	OUT-44	Fungi	Ascomycota	-	-	-	-	-
	OUT-45	Fungi	Ascomycota	Dothideomycetes	Dothideales	Dothideaceae	Endoconidioma	Saprotroph
	OUT-46	Fungi	Ascomycota	Sordariomycetes	-	-	-	-
	OUT-47	Fungi	Ascomycota	Sordariomycetes	Coniochaetales	Coniochaetaceae	Coniochaeta	Saprotroph
	OUT-48	Fungi	Ascomycota	Sordariomycetes	Microascales	Microascaceae	Wardomyces	Saprotroph
	OUT-49	Unclassified	-	-	-	-	-	-
	OUT-50	Fungi	-	-	-	-	-	-
	OUT-51	Fungi	-	-	-	-	-	-
	OUT-52	Fungi	-	-	-	-	-	-
	OUT-53	Fungi	-	-	-	-	-	-
	OUT-54	Fungi	Ascomycota	-	-	-	-	-
	OUT-55	Fungi	Ascomycota	Dothideomycetes	Pleosporales	Pleosporaceae	Neocamarosporium	-
	OUT-56	Fungi	Basidiomycota	Agaricomycetes	Cantharellales	Ceratobasidiaceae	-	-
	OUT-57	Fungi	Zygomycota	Incertaesedis	Mucorales	Umbelopsidaceae	Umbelopsis	Saprotroph
	OUT-58	Fungi	Zygomycota	Incertaesedis	Mortierellales	Mortierellaceae	Mortierella	Saprotroph
	OUT-59	Fungi	Ascomycota	-	-	-	-	-
	OUT-60	Fungi	Glomeromycota	Glomeromycetes	Glomerales	Glomeraceae	-	Arbuscular mycorrhizal
	OUT-61	Fungi	-	-	-	-	-	-
	OUT-62	Fungi	Ascomycota	Pezizomycetes	Pezizales	Pezizaceae	-	-
	OUT-63	Fungi	-	-	-	-	-	-
	OUT-64	Fungi	unidentified	unidentified	unidentified	unidentified	unidentified	-
	OUT-65	Fungi	Ascomycota	Sordariomycetes	Sordariales	-	-	-
	OUT-66	Fungi	Ascomycota	-	-	-	-	-
	OUT-67	Fungi	Ascomycota	Dothideomycetes	Pleosporales	Sporormiaceae	Preussia	Saprotroph
	OUT-68	Fungi	-	-	-	-	-	-
	OUT-69	Fungi	Basidiomycota	Ustilaginomycetes	Ustilaginales	Ustilaginaceae	Ustilago	Plant pathogen
	OUT-70	Fungi	Ascomycota	-	-	-	-	-
	OUT-71	Fungi	Ascomycota	-	-	-	-	-
	OUT-72	Fungi	Basidiomycota	Agaricomycetes	Agaricales	Bolbitiaceae	Conocybe	Saprotroph
	OUT-73	Fungi	Zygomycota	Incertaesedis	Mortierellales	Mortierellaceae	Mortierella	Saprotroph
	OUT-74	Fungi	-	-	-	-	-	-
	OUT-75	Fungi	Ascomycota	-	-	-	-	-
	OUT-76	Fungi	Chytridiomycota	Chytridiomycetes	Spizellomycetales	Spizellomycetaceae	Powellomyces	Plant pathogen
	OUT-77	Fungi	Ascomycota	Sordariomycetes	Sordariales	Lasiosphaeriaceae	-	-
	OUT-78	Fungi	Ascomycota	Dothideomycetes	Pleosporales	Sporormiaceae	Preussia	Saprotroph
	OUT-79	Fungi	Glomeromycota	Glomeromycetes	Glomerales	Glomeraceae	Glomus	Arbuscular mycorrhizal
	OUT-80	Fungi	Ascomycota	-	-	-	-	-
	OUT-81	Fungi	Ascomycota	Dothideomycetes	Capnodiales	Incertaesedis	Elasticomyces	-
	OUT-82	Fungi	Ascomycota	Dothideomycetes	Incertaesedis	Eremomycetaceae	Arthrographis	Saprotroph
	OUT-83	Fungi	Ascomycota	-	-	-	-	-
	OUT-84	Fungi	Ascomycota	Sordariomycetes	-	-	-	-
	OUT-85	Fungi	Ascomycota	-	-	-	-	-
	OUT-86	Fungi	Ascomycota	-	-	-	-	-
	OUT-87	Fungi	Basidiomycota	Tremellomycetes	Cystofilobasidiales	Cystofilobasidiaceae	Mrakia	Saprotroph
	OUT-88	Fungi	Ascomycota	Eurotiomycetes	Chaetothyriales	-	-	-
	OUT-89	Fungi	Ascomycota	-	-	-	-	-
	OUT-90	Fungi	Ascomycota	Sordariomycetes	Sordariales	Lasiosphaeriaceae	-	-
	OUT-91	Fungi	Ascomycota	-	-	-	-	-
	OUT-92	Fungi	Ascomycota	Dothideomycetes	Pleosporales	Pleosporaceae	Neocamarosporium	-
	OUT-93	Fungi	Ascomycota	Sordariomycetes	Sordariales	Sordariaceae	-	-
	OUT-94	Fungi	Ascomycota	-	-	-	-	-
	OUT-95	Fungi	-	-	-	-	-	-
	OUT-96	Fungi	Ascomycota	Incertaesedis	Incertaesedis	Incertaesedis	Calcarisporiella	-
	OUT-97	Fungi	Ascomycota	Leotiomycetes	Helotiales	unidentified	unidentified	-
	OUT-98	Fungi	Glomeromycota	Glomeromycetes	Glomerales	Glomeraceae	Rhizophagus	Arbuscular mycorrhizal
	OUT-99	Fungi	Basidiomycota	Agaricomycetes	Cantharellales	Ceratobasidiaceae	-	-
	OUT-100	Fungi	Ascomycota	Sordariomycetes	Hypocreales	Incertaesedis	Acremonium	Saprotroph
	OUT-101	Fungi	-	-	-	-	-	-
	OUT-102	Fungi	Ascomycota	Dothideomycetes	Pleosporales	Sporormiaceae	Preussia	Saprotroph
	OUT-103	Fungi	-	-	-	-	-	-
	OUT-104	Fungi	-	-	-	-	-	-
	OUT-105	Fungi	Basidiomycota	Microbotryomycetes	Sporidiobolales	Incertaesedis	Rhodotorula	Saprotroph
	OUT-106	Fungi	Ascomycota	Leotiomycetes	Helotiales	-	-	-
	OUT-107	Fungi	-	-	-	-	-	-
	OUT-108	Fungi	Ascomycota	Leotiomycetes	Helotiales	-	-	-
	OUT-109	Fungi	Ascomycota	Sordariomycetes	Hypocreales	Incertaesedis	Myrothecium	Saprotroph
	OUT-110	Fungi	Zygomycota	Incertaesedis	Mucorales	Umbelopsidaceae	Umbelopsis	Saprotroph
	OUT-111	Fungi	-	-	-	-	-	-
	OUT-112	Fungi	Ascomycota	Dothideomycetes	Venturiales	Venturiaceae	Cylindrosympodium	Plant pathogen
	OUT-113	Fungi	Ascomycota	Dothideomycetes	Pleosporales	Incertaesedis	Phaeomycocentrospora	-
	OUT-114	Fungi	Basidiomycota	Tremellomycetes	Tremellales	Incertaesedis	Cryptococcus	Saprotroph
	OUT-115	Fungi	Ascomycota	Sordariomycetes	Hypocreales	Nectriaceae	Volutella	Plant pathogen
	OUT-116	Fungi	Ascomycota	Leotiomycetes	-	-	-	-
	OUT-117	Fungi	Ascomycota	Pezizomycetes	Pezizales	Incertaesedis	Oedocephalum	-
	OUT-118	Fungi	Ascomycota	Dothideomycetes	Pleosporales	Pleosporaceae	-	-
	OUT-119	Fungi	Ascomycota	Sordariomycetes	Coniochaetales	unidentified	unidentified	-
	OUT-120	Fungi	Ascomycota	Sordariomycetes	Magnaporthales	Magnaporthaceae	Pseudophialophora	-
	OUT-121	Fungi	Glomeromycota	Glomeromycetes	Glomerales	Glomeraceae	Glomus	Arbuscular mycorrhizal
	OUT-122	Fungi	Basidiomycota	Microbotryomycetes	Leucosporidiales	unidentified	unidentified	-
	OUT-123	Fungi	Ascomycota	Sordariomycetes	Microascales	Microascaceae	Microascus	Saprotroph
	OUT-124	Fungi	Ascomycota	Eurotiomycetes	-	-	-	-
	OUT-125	Fungi	Ascomycota	Sordariomycetes	Hypocreales	Incertaesedis	Acremonium	Saprotroph
	OUT-126	Fungi	Ascomycota	-	-	-	-	-
	OUT-127	Fungi	Glomeromycota	Glomeromycetes	Glomerales	Glomeraceae	-	Arbuscular mycorrhizal
	OUT-128	Fungi	Ascomycota	Dothideomycetes	Capnodiales	-	-	-
	OUT-129	Fungi	Ascomycota	Sordariomycetes	Magnaporthales	Magnaporthaceae	Mycoleptodiscus	Plant pathogen
	OUT-130	Fungi	Basidiomycota	Agaricomycetes	Sebacinales	Sebacinaceae	Sebacina	Ectomycorrhizal
	OUT-131	Fungi	-	-	-	-	-	-
	OUT-132	Fungi	Ascomycota	Sordariomycetes	Microascales	Microascaceae	-	-
	OUT-133	Fungi	-	-	-	-	-	-
	OUT-134	Fungi	Glomeromycota	Glomeromycetes	Glomerales	Glomeraceae	Glomus	Arbuscular mycorrhizal
	OUT-135	Fungi	Basidiomycota	Microbotryomycetes	Sporidiobolales	Incertaesedis	Rhodotorula	Saprotroph
	OUT-136	Fungi	Ascomycota	Sordariomycetes	Hypocreales	-	-	Saprotroph
	OUT-137	Fungi	-	-	-	-	-	-
	OUT-138	Fungi	Chytridiomycota	Chytridiomycetes	Rhizophlyctidales	Rhizophlyctidaceae	Rhizophlyctis	Saprotroph
	OUT-139	Fungi	Basidiomycota	Agaricomycetes	Corticiales	Corticiaceae	Laetisaria	Plant pathogen
	OUT-140	Fungi	Chytridiomycota	Chytridiomycetes	Spizellomycetales	Spizellomycetaceae	Powellomyces	Plant pathogen
	OUT-141	Fungi	-	-	-	-	-	-
	OUT-142	Fungi	Ascomycota	-	-	-	-	-
	OUT-143	Fungi	Ascomycota	Dothideomycetes	Capnodiales	-	-	-
	OUT-144	Fungi	Basidiomycota	Agaricomycetes	Agaricales	Inocybaceae	Inocybe	Ectomycorrhizal
	OUT-145	Fungi	Ascomycota	Leotiomycetes	Helotiales	-	-	-
	OUT-146	Fungi	Ascomycota	Dothideomycetes	Venturiales	Venturiaceae	Venturia	Plant pathogen
	OUT-147	Fungi	Ascomycota	Pezizomycetes	unidentified	unidentified	unidentified	-
	OUT-148	Fungi	-	-	-	-	-	-
	OUT-149	Fungi	-	-	-	-	-	-
	OUT-150	Fungi	-	-	-	-	-	-
	OUT-151	Fungi	Ascomycota	Sordariomycetes	Hypocreales	Incertaesedis	Acremonium	Saprotroph
	OUT-152	Fungi	Ascomycota	-	-	-	-	-
	OUT-153	Fungi	-	-	-	-	-	-
	OUT-154	Fungi	Basidiomycota	Agaricomycetes	Cantharellales	Ceratobasidiaceae	Ceratobasidium	Saprotroph
	OUT-155	Fungi	Ascomycota	Dothideomycetes	-	-	-	-
	OUT-156	Fungi	Basidiomycota	Tremellomycetes	Cystofilobasidiales	Cystofilobasidiaceae	Cystofilobasidium	Saprotroph
	OUT-157	Fungi	Basidiomycota	Agaricomycetes	-	-	-	-
	OUT-158	Fungi	Ascomycota	Dothideomycetes	Pleosporales	Sporormiaceae	Preussia	Saprotroph
	OUT-159	Fungi	Ascomycota	Sordariomycetes	Coniochaetales	Coniochaetaceae	-	-
	OUT-160	Fungi	Ascomycota	Pezizomycetes	Pezizales	Pyronemataceae	Genea	Ectomycorrhizal
	OUT-161	Fungi	Ascomycota	-	-	-	-	-
	OUT-162	Fungi	-	-	-	-	-	-
	OUT-163	Fungi	Ascomycota	Leotiomycetes	-	-	-	-
	OUT-164	Fungi	Ascomycota	Sordariomycetes	Hypocreales	-	-	Saprotroph
	OUT-165	Fungi	Ascomycota	-	-	-	-	-
	OUT-166	Fungi	Ascomycota	Leotiomycetes	Helotiales	Incertaesedis	Hyalodendriella	Saprotroph
	OUT-167	Fungi	Ascomycota	Archaeorhizomycetes	Archaeorhizomycetales	Archaeorhizomycetaceae	Archaeorhizomyces	Saprotroph
	OUT-168	Fungi	Ascomycota	Dothideomycetes	-	-	-	-
	OUT-169	Fungi	Basidiomycota	Tremellomycetes	Trichosporonales	Trichosporonaceae	Trichosporon	Animal parasite
	OUT-170	Fungi	Ascomycota	Sordariomycetes	Xylariales	Incertaesedis	Monosporascus	Plant Pathogen
	OUT-171	Fungi	Basidiomycota	Agaricomycetes	Agaricales	Agaricaceae	Tulostoma	Saprotroph
	OUT-172	Fungi	Ascomycota	Eurotiomycetes	Eurotiales	Trichocomaceae	Aspergillus	Saprotroph
	OUT-173	Fungi	Ascomycota	Sordariomycetes	Sordariales	-	-	-
	OUT-174	Fungi	Basidiomycota	Agaricomycetes	Atheliales	Atheliaceae	Athelia	Saprotroph
	OUT-175	Fungi	Ascomycota	Eurotiomycetes	Eurotiales	Trichocomaceae	Aspergillus	Saprotroph
	OUT-176	Fungi	Ascomycota	Dothideomycetes	-	-	-	-
	OUT-177	Fungi	Chytridiomycota	Chytridiomycetes	Spizellomycetales	Spizellomycetaceae	Powellomyces	Plant pathogen
	OUT-178	Fungi	-	-	-	-	-	-
	OUT-179	Fungi	Basidiomycota	Tremellomycetes	Tremellales	Incertaesedis	Cryptococcus	Saprotroph
	OUT-180	Fungi	Basidiomycota	Agaricomycetes	Agaricales	Cortinariaceae	Cortinarius	Ectomycorrhizal
	OUT-181	Fungi	Basidiomycota	Microbotryomycetes	Sporidiobolales	Incertaesedis	-	-
	OUT-182	Fungi	Basidiomycota	Agaricomycetes	Agaricales	Tricholomataceae	Clitocybe	Saprotroph
	OUT-183	Fungi	Ascomycota	Sordariomycetes	Xylariales	Amphisphaeriaceae	Phlogicylindrium	Plant pathogen
	OUT-184	Fungi	Ascomycota	Sordariomycetes	Microascales	Microascaceae	Kernia	Saprotroph
	OUT-185	Fungi	Ascomycota	Leotiomycetes	Helotiales	-	-	-
	OUT-186	Fungi	Ascomycota	Sordariomycetes	Hypocreales	Nectriaceae	Fusicolla	Saprotroph
	OUT-187	Fungi	Ascomycota	Pezizomycetes	Pezizales	Pyronemataceae	Scutellinia	Saprotroph
	OUT-188	Fungi	Ascomycota	Incertaesedis	Incertaesedis	Incertaesedis	Leptodiscella	Saprotroph
	OUT-189	Fungi	Basidiomycota	Tremellomycetes	Tremellales	Incertaesedis	Cryptococcus	Saprotroph
	OUT-190	Fungi	Ascomycota	Sordariomycetes	Sordariales	-	-	-
	OUT-191	Fungi	Ascomycota	Dothideomycetes	Pleosporales	Sporormiaceae	Westerdykella	Saprotroph
	OUT-192	Fungi	Ascomycota	-	-	-	-	-
	OUT-193	Fungi	-	-	-	-	-	-
	OUT-194	Fungi	Basidiomycota	Agaricomycetes	Cantharellales	Hydnaceae	Sistotrema	Saprotroph
	OUT-195	Fungi	Ascomycota	Sordariomycetes	Microascales	Microascaceae	-	-
	OUT-196	Fungi	Glomeromycota	Glomeromycetes	Glomerales	Glomeraceae	Glomus	Arbuscular mycorrhizal
	OUT-197	Fungi	Ascomycota	Dothideomycetes	Pleosporales	Sporormiaceae	unidentified	-
	OUT-198	Fungi	Basidiomycota	Agaricomycetes	Trechisporales	unidentified	unidentified	-
	OUT-199	Fungi	Basidiomycota	Agaricomycetes	Sebacinales	-	-	-
	OUT-200	Fungi	-	-	-	-	-	-
	OUT-201	Fungi	-	-	-	-	-	-
	OUT-202	Fungi	Zygomycota	Incertaesedis	Mucorales	Umbelopsidaceae	Umbelopsis	Saprotroph
	OUT-203	Fungi	unidentified	unidentified	unidentified	unidentified	unidentified	-
	OUT-204	Fungi	Ascomycota	Dothideomycetes	Pleosporales	-	-	-
	OUT-205	Fungi	Basidiomycota	Tremellomycetes	Tremellales	Incertaesedis	Cryptococcus	Saprotroph
	OUT-206	Fungi	-	-	-	-	-	-
	OUT-207	Fungi	Ascomycota	Sordariomycetes	Hypocreales	Incertaesedis	Stachybotrys	Saprotroph
	OUT-208	Fungi	-	-	-	-	-	-
	OUT-209	Fungi	-	-	-	-	-	-
	OUT-210	Fungi	Ascomycota	Sordariomycetes	Hypocreales	Hypocreaceae	-	Saprotroph
	OUT-211	Fungi	-	-	-	-	-	-
	OUT-212	Fungi	Ascomycota	Sordariomycetes	-	-	-	-
	OUT-213	Fungi	Glomeromycota	Glomeromycetes	Glomerales	Glomeraceae	-	Arbuscular mycorrhizal
	OUT-214	Fungi	Basidiomycota	Tremellomycetes	Tremellales	Incertaesedis	Cryptococcus	Saprotroph
	OUT-215	Fungi	Basidiomycota	Microbotryomycetes	Sporidiobolales	Incertaesedis	unidentified	-
	OUT-216	Fungi	-	-	-	-	-	-
	OUT-217	Fungi	Basidiomycota	Agaricomycetes	Agaricales	Inocybaceae	Inocybe	Ectomycorrhizal
	OUT-218	Fungi	Basidiomycota	Agaricomycetes	Agaricales	Clavariaceae	Clavaria	Saprotroph
	OUT-219	Fungi	Ascomycota	Sordariomycetes	Sordariales	Lasiosphaeriaceae	Podospora	Saprotroph
	OUT-220	Fungi	Ascomycota	Sordariomycetes	Xylariales	Incertaesedis	Monosporascus	Plant Pathogen
	OUT-221	Fungi	Ascomycota	-	-	-	-	-
	OUT-222	Fungi	Zygomycota	Incertaesedis	Mucorales	Rhizopodaceae	Rhizopus	Saprotroph
	OUT-223	Fungi	Ascomycota	Dothideomycetes	Pleosporales	Sporormiaceae	Preussia	Saprotroph
	OUT-224	Fungi	Basidiomycota	Agaricomycetes	Cantharellales	Ceratobasidiaceae	Ceratobasidium	Saprotroph
	OUT-225	Fungi	Ascomycota	Dothideomycetes	Pleosporales	-	-	-
	OUT-226	Fungi	Ascomycota	Dothideomycetes	Pleosporales	Pleosporaceae	Bipolaris	Plant pathogen
	OUT-227	Fungi	Basidiomycota	Agaricomycetes	Agaricales	Agaricaceae	Leucoagaricus	Saprotroph
	OUT-228	Fungi	Ascomycota	-	-	-	-	-
	OUT-229	Fungi	Zygomycota	Incertaesedis	Mortierellales	Mortierellaceae	Mortierella	Saprotroph
	OUT-230	Fungi	-	-	-	-	-	-
	OUT-231	Fungi	Ascomycota	Eurotiomycetes	-	-	-	-
	OUT-232	Fungi	Ascomycota	-	-	-	-	-
	OUT-233	Fungi	Ascomycota	Sordariomycetes	-	-	-	-
	OUT-234	Fungi	-	-	-	-	-	-
	OUT-235	Fungi	Basidiomycota	Agaricomycetes	Agaricales	Agaricaceae	Coprinus	Saprotroph
	OUT-236	Fungi	Ascomycota	Saccharomycetes	Saccharomycetales	Incertaesedis	Candida	Saprotroph
	OUT-237	Fungi	Ascomycota	Dothideomycetes	Pleosporales	-	-	-
	OUT-238	Fungi	Ascomycota	Dothideomycetes	Pleosporales	Leptosphaeriaceae	Coniothyrium	Saprotroph
	OUT-239	Fungi	Ascomycota	Sordariomycetes	Sordariales	Lasiosphaeriaceae	Podospora	Saprotroph
	OUT-240	Fungi	Ascomycota	-	-	-	-	-
	OUT-241	Fungi	Ascomycota	Sordariomycetes	Sordariales	Chaetomiaceae	Chaetomium	Saprotroph
	OUT-242	Fungi	Ascomycota	Lecanoromycetes	Lecanorales	Incertaesedis	Bilimbia	-
	OUT-243	Fungi	-	-	-	-	-	-
	OUT-244	Fungi	Basidiomycota	Agaricomycetes	Agaricales	Clavariaceae	Clavulinopsis	Saprotroph
	OUT-245	Fungi	Ascomycota	Pezizomycetes	Pezizales	Pyronemataceae	Wilcoxina	Ectomycorrhizal
	OUT-246	Fungi	Ascomycota	Pezizomycetes	Pezizales	Pyronemataceae	Wilcoxina	Ectomycorrhizal
	OUT-247	Fungi	Glomeromycota	Glomeromycetes	Glomerales	Glomeraceae	Glomus	Arbuscular mycorrhizal
	OUT-248	Fungi	Chytridiomycota	Chytridiomycetes	Spizellomycetales	Spizellomycetaceae	Powellomyces	Plant pathogen
	OUT-249	Fungi	unidentified	unidentified	unidentified	unidentified	unidentified	-
	OUT-250	Fungi	Glomeromycota	Glomeromycetes	Glomerales	Glomeraceae	Glomus	Arbuscular mycorrhizal
	OUT-251	Fungi	Ascomycota	Leotiomycetes	Helotiales	Incertaesedis	Tetracladium	Saprotroph
	OUT-252	Fungi	-	-	-	-	-	-
	OUT-253	Fungi	-	-	-	-	-	-
	OUT-254	Fungi	-	-	-	-	-	-
	OUT-255	Fungi	-	-	-	-	-	-
	OUT-256	Fungi	Glomeromycota	Glomeromycetes	Glomerales	Glomeraceae	Rhizophagus	Arbuscular mycorrhizal
	OUT-257	Fungi	Ascomycota	Sordariomycetes	Sordariales	-	-	-
	OUT-258	Fungi	-	-	-	-	-	-
	OUT-259	Fungi	-	-	-	-	-	-
	OUT-260	Fungi	Ascomycota	Dothideomycetes	Incertaesedis	Incertaesedis	Monodictys	Plant Pathogen
	OUT-261	Fungi	-	-	-	-	-	-
	OUT-262	Fungi	Ascomycota	Dothideomycetes	Pleosporales	Phaeosphaeriaceae	Neostagonospora	-
	OUT-263	Fungi	Ascomycota	Orbiliomycetes	Orbiliales	unidentified	unidentified	-
	OUT-264	Fungi	-	-	-	-	-	-
	OUT-265	Fungi	Ascomycota	Eurotiomycetes	Verrucariales	Incertaesedis	Agonimia	-
	OUT-266	Fungi	Ascomycota	Dothideomycetes	Pleosporales	Leptosphaeriaceae	unidentified	-
	OUT-267	Fungi	Ascomycota	Sordariomycetes	Hypocreales	Nectriaceae	-	Saprotroph
	OUT-268	Fungi	-	-	-	-	-	-
	OUT-269	Fungi	Ascomycota	Pezizomycetes	Pezizales	Ascobolaceae	Ascobolus	Saprotroph
	OUT-270	Fungi	Ascomycota	Sordariomycetes	Sordariales	Chaetomiaceae	Chaetomium	Saprotroph
	OUT-271	Fungi	Ascomycota	-	-	-	-	-
	OUT-272	Fungi	Ascomycota	-	-	-	-	-
	OUT-273	Fungi	Ascomycota	Eurotiomycetes	Chaetothyriales	Herpotrichiellaceae	Cladophialophora	Saprotroph
	OUT-274	Fungi	-	-	-	-	-	-
	OUT-275	Fungi	Ascomycota	Sordariomycetes	Hypocreales	-	-	Saprotroph
	OUT-276	Fungi	Ascomycota	Leotiomycetes	Incertaesedis	Myxotrichaceae	Oidiodendron	Saprotroph
	OUT-277	Fungi	Basidiomycota	Microbotryomycetes	Leucosporidiales	Leucosporidiaceae	Mastigobasidium	Saprotroph
	OUT-278	Fungi	Ascomycota	Dothideomycetes	Pleosporales	Incertaesedis	-	-
	OUT-279	Fungi	Ascomycota	-	-	-	-	-
	OUT-280	Fungi	Ascomycota	Dothideomycetes	Pleosporales	Phaeosphaeriaceae	Phaeosphaeria	Saprotroph
	OUT-281	Fungi	-	-	-	-	-	-
	OUT-282	Fungi	-	-	-	-	-	-
	OUT-283	Fungi	Ascomycota	Sordariomycetes	-	-	-	-
	OUT-284	Fungi	Ascomycota	Leotiomycetes	Helotiales	Incertaesedis	Rhexocercosporidium	Plant pathogen
	OUT-285	Fungi	-	-	-	-	-	-
	OUT-286	Fungi	Ascomycota	Dothideomycetes	Pleosporales	-	-	-
	OUT-287	Fungi	-	-	-	-	-	-
	OUT-288	Fungi	Basidiomycota	Agaricomycetes	Corticiales	Corticiaceae	Laetisaria	Plant pathogen
	OUT-289	Fungi	Ascomycota	Sordariomycetes	Hypocreales	Nectriaceae	-	Saprotroph
	OUT-290	Fungi	Ascomycota	Dothideomycetes	Capnodiales	-	-	-
	OUT-291	Fungi	Ascomycota	Dothideomycetes	Pleosporales	Leptosphaeriaceae	Leptosphaeria	Plant pathogen
	OUT-292	Fungi	Basidiomycota	Agaricomycetes	Agaricales	Agaricaceae	Agaricus	Saprotroph
	OUT-293	Fungi	Ascomycota	-	-	-	-	-
	OUT-294	Fungi	-	-	-	-	-	-
	OUT-295	Fungi	-	-	-	-	-	-
	OUT-296	Fungi	-	-	-	-	-	-
	OUT-297	Fungi	Ascomycota	Dothideomycetes	Pleosporales	Sporormiaceae	Westerdykella	Saprotroph
	OUT-298	Fungi	Ascomycota	-	-	-	-	-
	OUT-299	Fungi	Basidiomycota	Agaricomycetes	Agaricales	Hygrophoraceae	Hygrocybe	Saprotroph
	OUT-300	Fungi	Ascomycota	Eurotiomycetes	Chaetothyriales	Herpotrichiellaceae	Phaeococcomyces	Saprotroph
	OUT-301	Fungi	Basidiomycota	Microbotryomycetes	Sporidiobolales	unidentified	unidentified	-
	OUT-302	Fungi	Ascomycota	Sordariomycetes	-	-	-	-
	OUT-303	Fungi	Ascomycota	Dothideomycetes	-	-	-	-
	OUT-304	Fungi	Ascomycota	Dothideomycetes	Pleosporales	Leptosphaeriaceae	Leptosphaeria	Plant pathogen
	OUT-305	Fungi	Ascomycota	Orbiliomycetes	Orbiliales	Orbiliaceae	-	-
	OUT-306	Fungi	Ascomycota	Leotiomycetes	Helotiales	-	-	-
	OUT-307	Fungi	Ascomycota	Leotiomycetes	Helotiales	Incertaesedis	Leptodontidium	Saprotroph
	OUT-308	Fungi	-	-	-	-	-	-
	OUT-309	Fungi	Basidiomycota	Agaricomycetes	Agaricales	Agaricaceae	Tulostoma	Saprotroph
	OUT-310	Fungi	-	-	-	-	-	-
	OUT-311	Fungi	Basidiomycota	Wallemiomycetes	Geminibasidiales	Geminibasidiaceae	Geminibasidium	Saprotroph
	OUT-312	Fungi	Ascomycota	-	-	-	-	-
	OUT-313	Fungi	Ascomycota	Leotiomycetes	Helotiales	Hyaloscyphaceae	Lachnum	Saprotroph
	OUT-314	Fungi	Ascomycota	Dothideomycetes	Pleosporales	Incertaesedis	unidentified	-
	OUT-315	Fungi	Basidiomycota	Agaricomycetes	Sebacinales	Sebacinaceae	Helvellosebacina	Ectomycorrhizal
	OUT-316	Fungi	Ascomycota	-	-	-	-	-
	OUT-317	Fungi	-	-	-	-	-	-
	OUT-318	Fungi	-	-	-	-	-	-
	OUT-319	Fungi	Ascomycota	Lecanoromycetes	Teloschistales	Teloschistaceae	Caloplaca	Lichenized
	OUT-320	Fungi	Ascomycota	-	-	-	-	-
	OUT-321	Fungi	Ascomycota	Eurotiomycetes	Onygenales	Onygenaceae	Chrysosporium	Saprotroph
	OUT-322	Fungi	-	-	-	-	-	-
	OUT-323	Fungi	Ascomycota	Leotiomycetes	Helotiales	-	-	-
	OUT-324	Fungi	Ascomycota	Sordariomycetes	Microascales	Microascaceae	-	-
	OUT-325	Fungi	Ascomycota	Sordariomycetes	Sordariales	-	-	-
	OUT-326	Fungi	Ascomycota	Sordariomycetes	-	-	-	-
	OUT-327	Fungi	-	-	-	-	-	-
	OUT-328	Fungi	Ascomycota	Eurotiomycetes	Verrucariales	Verrucariaceae	Endocarpon	Lichenized
	OUT-329	Fungi	Chytridiomycota	Chytridiomycetes	Olpidiales	Olpidiaceae	Olpidium	Plant pathogen
	OUT-330	Fungi	Basidiomycota	Agaricomycetes	Cantharellales	Ceratobasidiaceae	-	-
	OUT-331	Fungi	Ascomycota	Dothideomycetes	Capnodiales	Davidiellaceae	Davidiella	Saprotroph
	OUT-332	Unclassified	-	-	-	-	-	-
	OUT-333	Fungi	Ascomycota	-	-	-	-	-
	OUT-334	Fungi	-	-	-	-	-	-
	OUT-335	Fungi	-	-	-	-	-	-
	OUT-336	Fungi	Ascomycota	Sordariomycetes	Microascales	Microascaceae	Kernia	Saprotroph
	OUT-337	Fungi	Ascomycota	Sordariomycetes	Sordariales	-	-	-
	OUT-338	Fungi	-	-	-	-	-	-
	OUT-339	Fungi	Ascomycota	Dothideomycetes	Pleosporales	Phaeosphaeriaceae	Ampelomyces	Saprotroph
	OUT-340	Fungi	-	-	-	-	-	-
	OUT-341	Fungi	-	-	-	-	-	-
	OUT-342	Fungi	Basidiomycota	Agaricomycetes	Agaricales	-	-	-
	OUT-343	Fungi	Ascomycota	Dothideomycetes	Pleosporales	Pleosporaceae	Pleospora	Plant pathogen
	OUT-344	Fungi	-	-	-	-	-	-
	OUT-345	Fungi	Ascomycota	Incertaesedis	Incertaesedis	Incertaesedis	Calcarisporiella	-
	OUT-346	Fungi	Basidiomycota	Microbotryomycetes	Sporidiobolales	Incertaesedis	Rhodotorula	Saprotroph
	OUT-347	Fungi	Ascomycota	Sordariomycetes	Sordariales	Lasiosphaeriaceae	Schizothecium	Saprotroph
	OUT-348	Fungi	-	-	-	-	-	-
	OUT-349	Fungi	Ascomycota	Sordariomycetes	Magnaporthales	Magnaporthaceae	Mycoleptodiscus	Plant pathogen
	OUT-350	Fungi	-	-	-	-	-	-
	OUT-351	Fungi	Basidiomycota	Agaricomycetes	-	-	-	-
	OUT-352	Fungi	-	-	-	-	-	-
	OUT-353	Fungi	Ascomycota	Sordariomycetes	Coniochaetales	unidentified	unidentified	-
	OUT-354	Fungi	Chytridiomycota	Chytridiomycetes	-	-	-	-
	OUT-355	Fungi	Ascomycota	Sordariomycetes	Sordariales	Chaetomiaceae	Thielavia	Saprotroph
	OUT-356	Fungi	Ascomycota	-	-	-	-	-
	OUT-357	Fungi	Ascomycota	Dothideomycetes	Pleosporales	Sporormiaceae	Preussia	Saprotroph
	OUT-358	Fungi	Ascomycota	Pezizomycetes	Pezizales	Ascobolaceae	Ascobolus	Saprotroph
	OUT-359	Fungi	Chytridiomycota	Chytridiomycetes	Spizellomycetales	unidentified	unidentified	-
	OUT-360	Fungi	Ascomycota	-	-	-	-	-
	OUT-361	Fungi	Ascomycota	-	-	-	-	-
	OUT-362	Fungi	Ascomycota	-	-	-	-	-
	OUT-363	Fungi	Ascomycota	-	-	-	-	-
	OUT-364	Fungi	-	-	-	-	-	-
	OUT-365	Fungi	Ascomycota	Dothideomycetes	Pleosporales	Incertaesedis	Phoma	Plant pathogen
	OUT-366	Fungi	Ascomycota	Sordariomycetes	Hypocreales	Clavicipitaceae	-	Saprotroph
	OUT-367	Fungi	Zygomycota	Incertaesedis	Mortierellales	Mortierellaceae	Mortierella	Saprotroph
	OUT-368	Fungi	Ascomycota	-	-	-	-	-
	OUT-369	Fungi	Ascomycota	-	-	-	-	-
	OUT-370	Fungi	-	-	-	-	-	-
	OUT-371	Fungi	-	-	-	-	-	-
	OUT-372	Fungi	-	-	-	-	-	-
	OUT-373	Fungi	Ascomycota	Sordariomycetes	-	-	-	-
	OUT-374	Fungi	Ascomycota	-	-	-	-	-
	OUT-375	Fungi	Glomeromycota	Glomeromycetes	Glomerales	Glomeraceae	-	Arbuscular mycorrhizal
	OUT-376	Fungi	Basidiomycota	Agaricomycetes	Russulales	Russulaceae	Russula	Ectomycorrhizal
	OUT-377	Fungi	Basidiomycota	Wallemiomycetes	Geminibasidiales	Geminibasidiaceae	Geminibasidium	Saprotroph
	OUT-378	Fungi	Ascomycota	Sordariomycetes	Microascales	Microascaceae	-	-
	OUT-379	Fungi	Ascomycota	Sordariomycetes	Sordariales	Chaetomiaceae	Chaetomium	Saprotroph
	OUT-380	Fungi	Basidiomycota	Tremellomycetes	Tremellales	Incertaesedis	Cryptococcus	Saprotroph
	OUT-381	Fungi	Ascomycota	Dothideomycetes	Pleosporales	Leptosphaeriaceae	-	-
	OUT-382	Fungi	Basidiomycota	Agaricomycetes	Agaricales	Agaricaceae	Tulostoma	Saprotroph
	OUT-383	Fungi	Ascomycota	Dothideomycetes	Incertaesedis	Incertaesedis	Zymoseptoria	-
	OUT-384	Fungi	Ascomycota	Sordariomycetes	Hypocreales	Nectriaceae	-	Saprotroph
	OUT-385	Fungi	-	-	-	-	-	-
	OUT-386	Fungi	Ascomycota	Dothideomycetes	Pleosporales	-	-	-
	OUT-387	Fungi	Ascomycota	Sordariomycetes	Sordariales	Chaetomiaceae	-	-
	OUT-388	Fungi	Ascomycota	-	-	-	-	-
	OUT-389	Fungi	Ascomycota	Dothideomycetes	Pleosporales	Incertaesedis	Mycocentrospora	Plant pathogen
	OUT-390	Fungi	-	-	-	-	-	-
	OUT-391	Fungi	Ascomycota	Dothideomycetes	Dothideales	Incertaesedis	Celosporium	Ectomycorrhizal
	OUT-392	Fungi	Basidiomycota	Agaricomycetes	Agaricales	Clavariaceae	-	-
	OUT-393	Fungi	-	-	-	-	-	-
	OUT-394	Fungi	-	-	-	-	-	-
	OUT-395	Fungi	-	-	-	-	-	-
	OUT-396	Fungi	Ascomycota	Dothideomycetes	Pleosporales	-	-	-
	OUT-397	Fungi	Ascomycota	-	-	-	-	-
	OUT-398	Fungi	-	-	-	-	-	-
	OUT-399	Fungi	Basidiomycota	Agaricomycetes	Agaricales	-	-	-
	OUT-400	Fungi	Ascomycota	Sordariomycetes	Hypocreales	Bionectriaceae	-	Saprotroph
	OUT-401	Fungi	Glomeromycota	Glomeromycetes	unidentified	unidentified	unidentified	Arbuscular mycorrhizal
	OUT-402	Fungi	Chytridiomycota	Chytridiomycetes	Olpidiales	Olpidiaceae	Olpidium	Plant pathogen
	OUT-403	Fungi	Ascomycota	Sordariomycetes	Hypocreales	Incertaesedis	Acremonium	Saprotroph
	OUT-404	Fungi	Basidiomycota	Agaricomycetes	Agaricales	Agaricaceae	Tulostoma	Saprotroph
	OUT-405	Fungi	Glomeromycota	Glomeromycetes	Archaeosporales	Ambisporaceae	Ambispora	Arbuscular mycorrhizal
	OUT-406	Fungi	Ascomycota	Leotiomycetes	Helotiales	Hyaloscyphaceae	-	-
	OUT-407	Fungi	-	-	-	-	-	-
	OUT-408	Fungi	Ascomycota	Eurotiomycetes	Chaetothyriales	Herpotrichiellaceae	Exophiala	Saprotroph
	OUT-409	Fungi	Ascomycota	Sordariomycetes	Hypocreales	Incertaesedis	Acremonium	Saprotroph
	OUT-410	Fungi	unidentified	unidentified	unidentified	unidentified	unidentified	-
	OUT-411	Fungi	Ascomycota	Dothideomycetes	Venturiales	Venturiaceae	-	-
	OUT-412	Fungi	Ascomycota	Sordariomycetes	-	-	-	-
	OUT-413	Fungi	Ascomycota	Sordariomycetes	Xylariales	-	-	-
	OUT-414	Fungi	-	-	-	-	-	-
	OUT-415	Fungi	Ascomycota	Sordariomycetes	Hypocreales	Incertaesedis	Acremonium	Saprotroph
	OUT-416	Fungi	Ascomycota	Sordariomycetes	Hypocreales	Hypocreaceae	-	Saprotroph
	OUT-417	Fungi	-	-	-	-	-	-
	OUT-418	Fungi	-	-	-	-	-	-
	OUT-419	Fungi	Ascomycota	Sordariomycetes	Hypocreales	Incertaesedis	Acremonium	Saprotroph
	OUT-420	Fungi	Ascomycota	Dothideomycetes	Pleosporales	Sporormiaceae	Sporormiella	Saprotroph
	OUT-421	Fungi	-	-	-	-	-	-
	OUT-422	Fungi	Ascomycota	Dothideomycetes	Venturiales	Sympoventuriaceae	unidentified	-
	OUT-423	Fungi	Ascomycota	Leotiomycetes	Helotiales	-	-	-
	OUT-424	Fungi	-	-	-	-	-	-
	OUT-425	Fungi	-	-	-	-	-	-
	OUT-426	Fungi	Ascomycota	Incertaesedis	Incertaesedis	Incertaesedis	Chaetosphaeronema	-
	OUT-427	Fungi	-	-	-	-	-	-
	OUT-428	Fungi	-	-	-	-	-	-
	OUT-429	Fungi	Ascomycota	Sordariomycetes	Sordariales	Lasiosphaeriaceae	-	-
	OUT-430	Fungi	Ascomycota	Pezizomycetes	Pezizales	Ascobolaceae	Ascobolus	Saprotroph
	OUT-431	Fungi	-	-	-	-	-	-
	OUT-432	Fungi	Basidiomycota	Agaricomycetes	Agaricales	Bolbitiaceae	Conocybe	Saprotroph
	OUT-433	Fungi	Ascomycota	-	-	-	-	-
	OUT-434	Fungi	Ascomycota	Leotiomycetes	Incertaesedis	Myxotrichaceae	Oidiodendron	Saprotroph
	OUT-435	Fungi	Ascomycota	Eurotiomycetes	Eurotiales	Trichocomaceae	Penicillium	Saprotroph
	OUT-436	Fungi	Ascomycota	Eurotiomycetes	Chaetothyriales	Chaetothyriaceae	Cyphellophora	Saprotroph
	OUT-437	Fungi	Ascomycota	Sordariomycetes	Coniochaetales	-	-	-
	OUT-438	Protista	Cercozoa	unidentified	unidentified	unidentified	unidentified	-
	OUT-439	Fungi	Ascomycota	-	-	-	-	-
	OUT-440	Fungi	Ascomycota	Dothideomycetes	Pleosporales	Pleosporaceae	Neocamarosporium	-
	OUT-441	Fungi	Zygomycota	Incertaesedis	Mortierellales	Mortierellaceae	Mortierella	Saprotroph
	OUT-442	Fungi	Ascomycota	Sordariomycetes	Hypocreales	-	-	Saprotroph
	OUT-443	Fungi	-	-	-	-	-	-
	OUT-444	Fungi	unidentified	unidentified	unidentified	unidentified	unidentified	-
	OUT-445	Fungi	-	-	-	-	-	-
	OUT-446	Fungi	Basidiomycota	Agaricomycetes	Cantharellales	Hydnaceae	Sistotrema	Saprotroph
	OUT-447	Fungi	Basidiomycota	Agaricomycetes	Agaricales	Agaricaceae	Tulostoma	Saprotroph
	OUT-448	Fungi	Ascomycota	-	-	-	-	-
	OUT-449	Fungi	Ascomycota	Sordariomycetes	-	-	-	-
	OUT-450	Fungi	Ascomycota	Dothideomycetes	Pleosporales	-	-	-
	OUT-451	Fungi	Ascomycota	Sordariomycetes	Hypocreales	Clavicipitaceae	Pochonia	Animal parasite
	OUT-452	Fungi	-	-	-	-	-	-
	OUT-453	Fungi	Ascomycota	Leotiomycetes	Helotiales	Incertaesedis	Cadophora	Saprotroph
	OUT-454	Fungi	Basidiomycota	Agaricomycetes	Agaricales	Bolbitiaceae	Conocybe	Saprotroph
	OUT-455	Fungi	Ascomycota	Sordariomycetes	Magnaporthales	Magnaporthaceae	Mycoleptodiscus	Plant pathogen
	OUT-456	Fungi	Basidiomycota	Agaricomycetes	Agaricales	Clavariaceae	-	-
	OUT-457	Fungi	Ascomycota	Sordariomycetes	Microascales	Microascaceae	Scedosporium	Saprotroph
	OUT-458	Fungi	-	-	-	-	-	-
	OUT-459	Fungi	Ascomycota	-	-	-	-	-
	OUT-460	Fungi	-	-	-	-	-	-
	OUT-461	Fungi	Ascomycota	Leotiomycetes	Helotiales	-	-	-
	OUT-462	Fungi	Basidiomycota	Incertaesedis	Malasseziales	Malasseziaceae	Malassezia	Saprotroph
	OUT-463	Fungi	Ascomycota	-	-	-	-	-
	OUT-464	Fungi	Ascomycota	Sordariomycetes	Sordariales	Lasiosphaeriaceae	unidentified	-
	OUT-465	Fungi	Ascomycota	-	-	-	-	-
	OUT-466	Fungi	-	-	-	-	-	-
	OUT-467	Fungi	-	-	-	-	-	-
	OUT-468	Fungi	Zygomycota	Incertaesedis	-	-	-	-
	OUT-469	Fungi	Ascomycota	-	-	-	-	-
	OUT-470	Fungi	-	-	-	-	-	-
	OUT-471	Fungi	Ascomycota	Eurotiomycetes	Chaetothyriales	Herpotrichiellaceae	Phaeococcomyces	Saprotroph
	OUT-472	Fungi	Ascomycota	Dothideomycetes	Incertaesedis	Incertaesedis	Leptospora	-
	OUT-473	Fungi	-	-	-	-	-	-
	OUT-474	Fungi	Ascomycota	Eurotiomycetes	-	-	-	-
	OUT-475	Fungi	Ascomycota	Sordariomycetes	Sordariales	Chaetomiaceae	-	-
	OUT-476	Fungi	Basidiomycota	Agaricomycetes	Agaricales	Clavariaceae	-	-
	OUT-477	Fungi	Ascomycota	Incertaesedis	Incertaesedis	Incertaesedis	Remersonia	-
	OUT-478	Fungi	Glomeromycota	Glomeromycetes	Glomerales	Glomeraceae	Glomus	Arbuscular mycorrhizal
	OUT-479	Fungi	Basidiomycota	Agaricomycetes	-	-	-	-
	OUT-480	Fungi	Zygomycota	Incertaesedis	Mortierellales	Mortierellaceae	Mortierella	Saprotroph
	OUT-481	Fungi	-	-	-	-	-	-
	OUT-482	Fungi	Ascomycota	Pezizomycetes	Pezizales	Incertaesedis	Cephaliophora	-
	OUT-483	Fungi	-	-	-	-	-	-
	OUT-484	Fungi	Ascomycota	Sordariomycetes	Sordariales	Chaetomiaceae	Humicola	Saprotroph
	OUT-485	Fungi	Ascomycota	Dothideomycetes	-	-	-	-
	OUT-486	Fungi	Ascomycota	Leotiomycetes	Erysiphales	Erysiphaceae	Golovinomyces	Plant pathogen
	OUT-487	Fungi	Glomeromycota	Glomeromycetes	Glomerales	Glomeraceae	Glomus	Arbuscular mycorrhizal
	OUT-488	Fungi	Ascomycota	Sordariomycetes	Sordariales	Lasiosphaeriaceae	Schizothecium	Saprotroph
	OUT-489	Protista	Cercozoa	unidentified	unidentified	unidentified	unidentified	-
	OUT-490	Fungi	Ascomycota	Dothideomycetes	-	-	-	-
	OUT-491	Fungi	Glomeromycota	Glomeromycetes	Glomerales	Glomeraceae	Rhizophagus	Arbuscular mycorrhizal
	OUT-492	Fungi	-	-	-	-	-	-
	OUT-493	Fungi	Ascomycota	Dothideomycetes	Capnodiales	-	-	-
	OUT-494	Fungi	Ascomycota	-	-	-	-	-
	OUT-495	Fungi	Chytridiomycota	Chytridiomycetes	Spizellomycetales	Spizellomycetaceae	Powellomyces	Plant pathogen
	OUT-496	Fungi	Ascomycota	Sordariomycetes	Sordariales	Lasiosphaeriaceae	Podospora	Saprotroph
	OUT-497	Fungi	-	-	-	-	-	-
	OUT-498	Fungi	-	-	-	-	-	-
	OUT-499	Fungi	Ascomycota	Pezizomycetes	Pezizales	Ascobolaceae	-	Saprotroph
	OUT-500	Fungi	Ascomycota	Sordariomycetes	Hypocreales	Incertaesedis	Acremonium	Saprotroph
	OUT-501	Fungi	Basidiomycota	Tremellomycetes	Tremellales	Incertaesedis	Cryptococcus	Saprotroph
	OUT-502	Fungi	Chytridiomycota	unidentified	unidentified	unidentified	unidentified	-
	OUT-503	Fungi	Ascomycota	Sordariomycetes	Sordariales	Lasiosphaeriaceae	Schizothecium	Saprotroph
	OUT-504	Fungi	Ascomycota	-	-	-	-	-
	OUT-505	Fungi	Ascomycota	-	-	-	-	-
	OUT-506	Fungi	Ascomycota	Sordariomycetes	Sordariales	Chaetomiaceae	-	-
	OUT-507	Fungi	Basidiomycota	Agaricomycetes	Atheliales	Atheliaceae	Piloderma	Ectomycorrhizal
	OUT-508	Fungi	-	-	-	-	-	-
	OUT-509	Fungi	Basidiomycota	Agaricomycetes	Thelephorales	Thelephoraceae	Pseudotomentella	Ectomycorrhizal
	OUT-510	Fungi	Ascomycota	Sordariomycetes	Sordariales	Chaetomiaceae	Thielavia	Saprotroph
	OUT-511	Fungi	Ascomycota	Leotiomycetes	Helotiales	-	-	-
	OUT-512	Fungi	Chytridiomycota	Chytridiomycetes	Rhizophydiales	Incertaesedis	Operculomyces	-
	OUT-513	Fungi	Ascomycota	-	-	-	-	-
	OUT-514	Fungi	-	-	-	-	-	-
	OUT-515	Fungi	Ascomycota	Dothideomycetes	Pleosporales	Phaeosphaeriaceae	Sclerostagonospora	Saprotroph
	OUT-516	Fungi	-	-	-	-	-	-
	OUT-517	Fungi	Ascomycota	Leotiomycetes	-	-	-	-
	OUT-518	Fungi	Glomeromycota	Glomeromycetes	Glomerales	Glomeraceae	-	Arbuscular mycorrhizal
	OUT-519	Fungi	Basidiomycota	Agaricomycetes	Thelephorales	Thelephoraceae	Tomentella	Ectomycorrhizal
	OUT-520	Fungi	Ascomycota	Dothideomycetes	Pleosporales	Sporormiaceae	Preussia	Saprotroph
	OUT-521	Fungi	Zygomycota	Incertaesedis	Mortierellales	Mortierellaceae	Mortierella	Saprotroph
	OUT-522	Fungi	-	-	-	-	-	-
	OUT-523	Fungi	-	-	-	-	-	-
	OUT-524	Fungi	Basidiomycota	Agaricomycetes	Agaricales	Entolomataceae	Clitopilus	Saprotroph
	OUT-525	Fungi	Ascomycota	Dothideomycetes	-	-	-	-
	OUT-526	Fungi	Ascomycota	Sordariomycetes	-	-	-	-
	OUT-527	Fungi	Ascomycota	Sordariomycetes	Incertaesedis	Plectosphaerellaceae	Verticillium	Plant pathogen
	OUT-528	Fungi	Ascomycota	-	-	-	-	-
	OUT-529	Fungi	-	-	-	-	-	-
	OUT-530	Fungi	Ascomycota	Saccharomycetes	Saccharomycetales	Pichiaceae	Pichia	Saprotroph
	OUT-531	Fungi	Chytridiomycota	Chytridiomycetes	Spizellomycetales	Spizellomycetaceae	-	-
	OUT-532	Fungi	unidentified	unidentified	unidentified	unidentified	unidentified	-
	OUT-533	Fungi	Ascomycota	Sordariomycetes	Hypocreales	Cordycipitaceae	Engyodontium	Animal parasite
	OUT-534	Fungi	-	-	-	-	-	-
	OUT-535	Fungi	Basidiomycota	Agaricomycetes	Agaricales	Strophariaceae	Agrocybe	Saprotroph
	OUT-536	Fungi	Ascomycota	Sordariomycetes	Sordariales	Lasiosphaeriaceae	Schizothecium	Saprotroph
	OUT-537	Fungi	-	-	-	-	-	-
	OUT-538	Fungi	Ascomycota	-	-	-	-	-
	OUT-539	Fungi	-	-	-	-	-	-
	OUT-540	Fungi	Basidiomycota	Agaricomycetes	Agaricales	-	-	-
	OUT-541	Fungi	-	-	-	-	-	-
	OUT-542	Fungi	Ascomycota	Eurotiomycetes	-	-	-	-
	OUT-543	Fungi	Ascomycota	-	-	-	-	-
	OUT-544	Fungi	Glomeromycota	Glomeromycetes	Glomerales	Glomeraceae	Glomus	Arbuscular mycorrhizal
	OUT-545	Fungi	-	-	-	-	-	-
	OUT-546	Fungi	Zygomycota	Incertaesedis	Mortierellales	Mortierellaceae	Mortierella	Saprotroph
	OUT-547	Fungi	Ascomycota	Dothideomycetes	-	-	-	-
	OUT-548	Fungi	Basidiomycota	Agaricomycetes	Russulales	Russulaceae	-	Arbuscular mycorrhizal
	OUT-549	Fungi	Ascomycota	Sordariomycetes	Xylariales	Incertaesedis	Monographella	Plant Pathogen
	OUT-550	Fungi	Ascomycota	-	-	-	-	-
	OUT-551	Fungi	-	-	-	-	-	-
	OUT-552	Fungi	Ascomycota	Leotiomycetes	Incertaesedis	Myxotrichaceae	Myxotrichum	Saprotroph
	OUT-553	Fungi	Ascomycota	Dothideomycetes	Pleosporales	-	-	-
	OUT-554	Fungi	Ascomycota	-	-	-	-	-
	OUT-555	Fungi	-	-	-	-	-	-
	OUT-556	Fungi	-	-	-	-	-	-
	OUT-557	Fungi	Basidiomycota	Agaricomycetes	Russulales	Russulaceae	Lactarius	Ectomycorrhizal
	OUT-558	Fungi	Glomeromycota	Glomeromycetes	Glomerales	Glomeraceae	Glomus	Arbuscular mycorrhizal
	OUT-559	Fungi	-	-	-	-	-	-
	OUT-560	Fungi	Basidiomycota	Agaricomycetes	Atheliales	Atheliaceae	Amphinema	Ectomycorrhizal
	OUT-561	Fungi	Ascomycota	Dothideomycetes	Capnodiales	Davidiellaceae	-	-
	OUT-562	Fungi	Zygomycota	Incertaesedis	Mortierellales	Mortierellaceae	Mortierella	Saprotroph
	OUT-563	Fungi	Ascomycota	Eurotiomycetes	-	-	-	-
	OUT-564	Fungi	Ascomycota	-	-	-	-	-
	OUT-565	Fungi	-	-	-	-	-	-
	OUT-566	Fungi	Ascomycota	-	-	-	-	-
	OUT-567	Fungi	-	-	-	-	-	-
	OUT-568	Fungi	Ascomycota	-	-	-	-	-
	OUT-569	Fungi	Ascomycota	Eurotiomycetes	Onygenales	unidentified	unidentified	-
	OUT-570	Fungi	Ascomycota	Leotiomycetes	Incertaesedis	Myxotrichaceae	Oidiodendron	Saprotroph
	OUT-571	Fungi	Ascomycota	Dothideomycetes	Pleosporales	Leptosphaeriaceae	Coniothyrium	Saprotroph
	OUT-572	Fungi	Ascomycota	Sordariomycetes	Microascales	-	-	-
	OUT-573	Fungi	Ascomycota	Sordariomycetes	-	-	-	-
	OUT-574	Fungi	Ascomycota	Eurotiomycetes	Chaetothyriales	Herpotrichiellaceae	Exophiala	Saprotroph
	OUT-575	Fungi	-	-	-	-	-	-
	OUT-576	Fungi	Ascomycota	Leotiomycetes	Helotiales	Hyaloscyphaceae	Lachnum	Saprotroph
	OUT-577	Fungi	Ascomycota	Incertaesedis	Incertaesedis	Incertaesedis	Pseudorobillarda	-
	OUT-578	Fungi	-	-	-	-	-	-
	OUT-579	Fungi	Ascomycota	Sordariomycetes	Sordariales	-	-	-
	OUT-580	Fungi	Ascomycota	Dothideomycetes	Pleosporales	Sporormiaceae	-	-
	OUT-581	Fungi	Ascomycota	Sordariomycetes	Sordariales	-	-	-
	OUT-582	Fungi	Basidiomycota	Agaricomycetes	Agaricales	Psathyrellaceae	Coprinopsis	Saprotroph
	OUT-583	Fungi	-	-	-	-	-	-
	OUT-584	Fungi	Ascomycota	Dothideomycetes	Pleosporales	-	-	-
	OUT-585	Fungi	Ascomycota	Leotiomycetes	Helotiales	Helotiaceae	Articulospora	Saprotroph
	OUT-586	Fungi	Glomeromycota	Glomeromycetes	unidentified	unidentified	unidentified	Arbuscular mycorrhizal
	OUT-587	Fungi	-	-	-	-	-	-
	OUT-588	Fungi	Ascomycota	Sordariomycetes	Hypocreales	Nectriaceae	-	Saprotroph
	OUT-589	Fungi	-	-	-	-	-	-
	OUT-590	Fungi	Ascomycota	Sordariomycetes	Xylariales	-	-	-
	OUT-591	Fungi	Ascomycota	-	-	-	-	-
	OUT-592	Fungi	Ascomycota	Sordariomycetes	Xylariales	Incertaesedis	Monographella	Plant Pathogen
	OUT-593	Fungi	Ascomycota	Sordariomycetes	Incertaesedis	Plectosphaerellaceae	Lectera	Plant pathogen
	OUT-594	Fungi	Ascomycota	Sordariomycetes	Diaporthales	Diaporthaceae	unidentified	-
	OUT-595	Fungi	Ascomycota	-	-	-	-	-
	OUT-596	Fungi	Basidiomycota	Agaricomycetes	Gomphales	Gomphaceae	Ramaria	Ectomycorrhizal
	OUT-597	Fungi	Zygomycota	Incertaesedis	Mortierellales	Mortierellaceae	Mortierella	Saprotroph
	OUT-598	Fungi	Ascomycota	-	-	-	-	-
	OUT-599	Fungi	-	-	-	-	-	-
	OUT-600	Fungi	Basidiomycota	Agaricomycetes	Agaricales	Agaricaceae	Tulostoma	Saprotroph
	OUT-601	Fungi	-	-	-	-	-	-
	OUT-602	Fungi	Ascomycota	Dothideomycetes	Pleosporales	Sporormiaceae	Preussia	Saprotroph
	OUT-603	Fungi	Ascomycota	-	-	-	-	-
	OUT-604	Fungi	Ascomycota	Sordariomycetes	Hypocreales	Incertaesedis	Acremonium	Saprotroph
	OUT-605	Fungi	Ascomycota	Sordariomycetes	Coniochaetales	Coniochaetaceae	-	-
	OUT-606	Unclassified	-	-	-	-	-	-
	OUT-607	Fungi	Ascomycota	Sordariomycetes	Xylariales	Amphisphaeriaceae	Bartalinia	Saprotroph
	OUT-608	Fungi	Ascomycota	Sordariomycetes	Sordariales	-	-	-
	OUT-609	Fungi	-	-	-	-	-	-
	OUT-610	Fungi	Ascomycota	-	-	-	-	-
	OUT-611	Fungi	Basidiomycota	-	-	-	-	-
	OUT-612	Fungi	Ascomycota	Sordariomycetes	Xylariales	Incertaesedis	Monosporascus	Plant Pathogen
	OUT-613	Fungi	Ascomycota	Sordariomycetes	Microascales	Halosphaeriaceae	Corollospora	Saprotroph
	OUT-614	Fungi	Ascomycota	Dothideomycetes	Pleosporales	Pleosporaceae	Alternaria	Plant pathogen
	OUT-615	Fungi	Ascomycota	Lecanoromycetes	Agyriales	Trapeliaceae	Placynthiella	Lichenized
	OUT-616	Fungi	Basidiomycota	Microbotryomycetes	-	-	-	-
	OUT-617	Fungi	Ascomycota	Dothideomycetes	Dothideales	Dothioraceae	Aureobasidium	Saprotroph
	OUT-618	Fungi	Ascomycota	-	-	-	-	-
	OUT-619	Fungi	Zygomycota	Incertaesedis	-	-	-	-
	OUT-620	Fungi	-	-	-	-	-	-
	OUT-621	Fungi	Ascomycota	-	-	-	-	-
	OUT-622	Fungi	-	-	-	-	-	-
	OUT-623	Fungi	-	-	-	-	-	-
	OUT-624	Fungi	Ascomycota	Sordariomycetes	Hypocreales	Bionectriaceae	Clonostachys	Plant pathogen
	OUT-625	Fungi	Ascomycota	Sordariomycetes	Melanosporales	Ceratostomataceae	Sphaerodes	Saprotroph
	OUT-626	Fungi	Basidiomycota	Agaricomycetes	Agaricales	Clavariaceae	Ramariopsis	Saprotroph
	OUT-627	Fungi	Basidiomycota	Agaricomycetes	-	-	-	-
	OUT-628	Fungi	Ascomycota	-	-	-	-	-
	OUT-629	Fungi	Ascomycota	Sordariomycetes	-	-	-	-
	OUT-630	Fungi	-	-	-	-	-	-
	OUT-631	Fungi	Ascomycota	Incertaesedis	Incertaesedis	Incertaesedis	Calcarisporiella	-
	OUT-632	Fungi	Ascomycota	-	-	-	-	-
	OUT-633	Fungi	Ascomycota	Eurotiomycetes	Eurotiales	Trichocomaceae	Aspergillus	Saprotroph
	OUT-634	Fungi	Ascomycota	-	-	-	-	-
	OUT-635	Fungi	Ascomycota	Dothideomycetes	Pleosporales	Pleosporaceae	Neocamarosporium	-
	OUT-636	Fungi	Ascomycota	Sordariomycetes	Hypocreales	Nectriaceae	Nectria	Plant pathogen
	OUT-637	Fungi	Ascomycota	Dothideomycetes	Pleosporales	Phaeosphaeriaceae	Sclerostagonospora	Saprotroph
	OUT-638	Fungi	-	-	-	-	-	-
	OUT-639	Fungi	Glomeromycota	Glomeromycetes	Glomerales	Glomeraceae	-	Arbuscular mycorrhizal
	OUT-640	Fungi	Ascomycota	Sordariomycetes	Hypocreales	-	-	Saprotroph
	OUT-641	Fungi	Ascomycota	Dothideomycetes	Pleosporales	-	-	-
	OUT-642	Fungi	Ascomycota	Pezizomycetes	Pezizales	Pyronemataceae	-	-
	OUT-643	Fungi	-	-	-	-	-	-
	OUT-644	Fungi	Ascomycota	Sordariomycetes	Hypocreales	-	-	Saprotroph
	OUT-645	Fungi	Ascomycota	Sordariomycetes	Sordariales	-	-	-
	OUT-646	Fungi	Ascomycota	Pezizomycetes	Pezizales	Discinaceae	Hydnotrya	Ectomycorrhizal
	OUT-647	Fungi	Ascomycota	Sordariomycetes	Chaetosphaeriales	Chaetosphaeriaceae	Chloridium	Saprotroph
	OUT-648	Fungi	Ascomycota	-	-	-	-	-
	OUT-649	Fungi	-	-	-	-	-	-
	OUT-650	Fungi	Ascomycota	Dothideomycetes	Pleosporales	Pleosporaceae	-	-
	OUT-651	Fungi	Ascomycota	Eurotiomycetes	Eurotiales	Trichocomaceae	Aspergillus	Saprotroph
	OUT-652	Fungi	Basidiomycota	Agaricomycetes	Agaricales	Psathyrellaceae	Coprinopsis	Saprotroph
	OUT-653	Fungi	Ascomycota	Sordariomycetes	Hypocreales	Cordycipitaceae	Lecanicillium	Animal parasite
	OUT-654	Fungi	Ascomycota	Incertaesedis	Incertaesedis	Incertaesedis	Beverwykella	Saprotroph
	OUT-655	Fungi	Ascomycota	Dothideomycetes	Pleosporales	Incertaesedis	-	-
	OUT-656	Fungi	Ascomycota	Leotiomycetes	Thelebolales	Thelebolaceae	unidentified	-
	OUT-657	Fungi	Ascomycota	Sordariomycetes	Hypocreales	Incertaesedis	Stachybotrys	Saprotroph
	OUT-658	Fungi	Ascomycota	-	-	-	-	-
	OUT-659	Fungi	Basidiomycota	Tremellomycetes	Tremellales	Incertaesedis	Cryptococcus	Saprotroph
	OUT-660	Fungi	Ascomycota	Saccharomycetes	Saccharomycetales	Incertaesedis	Candida	Saprotroph
	OUT-661	Fungi	Ascomycota	Sordariomycetes	-	-	-	-
	OUT-662	Fungi	Ascomycota	Dothideomycetes	Pleosporales	Lophiostomataceae	unidentified	-
	OUT-663	Fungi	Ascomycota	Eurotiomycetes	Chaetothyriales	Herpotrichiellaceae	Phialophora	Saprotroph
	OUT-664	Fungi	-	-	-	-	-	-
	OUT-665	Fungi	Ascomycota	Leotiomycetes	Helotiales	-	-	-
	OUT-666	Fungi	Ascomycota	-	-	-	-	-
	OUT-667	Fungi	Ascomycota	Dothideomycetes	Pleosporales	Incertaesedis	Phoma	Plant pathogen
	OUT-668	Fungi	Ascomycota	Dothideomycetes	Pleosporales	-	-	-
	OUT-669	Fungi	Ascomycota	Pezizomycetes	Pezizales	Ascobolaceae	Ascobolus	Saprotroph
	OUT-670	Fungi	Glomeromycota	Glomeromycetes	Glomerales	Glomeraceae	Glomus	Arbuscular mycorrhizal
	OUT-671	Fungi	unidentified	unidentified	unidentified	unidentified	unidentified	-
	OUT-672	Fungi	Ascomycota	Sordariomycetes	Hypocreales	Nectriaceae	-	Saprotroph
	OUT-673	Fungi	Ascomycota	-	-	-	-	-
	OUT-674	Fungi	Ascomycota	Pezizomycetes	Pezizales	Ascobolaceae	Ascobolus	Saprotroph
	OUT-675	Fungi	-	-	-	-	-	-
	OUT-676	Fungi	-	-	-	-	-	-
	OUT-677	Fungi	Ascomycota	Leotiomycetes	Helotiales	Helotiaceae	Articulospora	Saprotroph
	OUT-678	Fungi	Ascomycota	Eurotiomycetes	Chaetothyriales	Herpotrichiellaceae	Cladophialophora	Saprotroph
	OUT-679	Fungi	Basidiomycota	Agaricomycetes	Trechisporales	unidentified	unidentified	-
	OUT-680	Fungi	Ascomycota	Sordariomycetes	-	-	-	-
	OUT-681	Fungi	Ascomycota	Sordariomycetes	Sordariales	Chaetomiaceae	Chaetomium	Saprotroph
	OUT-682	Fungi	Basidiomycota	Tremellomycetes	-	-	-	-
	OUT-683	Fungi	Ascomycota	Dothideomycetes	Pleosporales	Sporormiaceae	-	-
	OUT-684	Fungi	Ascomycota	Sordariomycetes	Incertaesedis	Plectosphaerellaceae	Lectera	Plant pathogen
	OUT-685	Fungi	Glomeromycota	Glomeromycetes	Glomerales	Glomeraceae	-	Arbuscular mycorrhizal
	OUT-686	Fungi	Ascomycota	-	-	-	-	-
	OUT-687	Fungi	-	-	-	-	-	-
	OUT-688	Fungi	Zygomycota	Incertaesedis	Mortierellales	Mortierellaceae	Mortierella	Saprotroph
	OUT-689	Fungi	Glomeromycota	Glomeromycetes	Glomerales	Glomeraceae	Glomus	Arbuscular mycorrhizal
	OUT-690	Fungi	Basidiomycota	Agaricomycetes	Agaricales	Agaricaceae	Tulostoma	Saprotroph
	OUT-691	Fungi	Ascomycota	Sordariomycetes	Sordariales	-	-	-
	OUT-692	Fungi	Ascomycota	Leotiomycetes	-	-	-	-
	OUT-693	Fungi	Ascomycota	Leotiomycetes	Helotiales	-	-	-
	OUT-694	Fungi	Ascomycota	-	-	-	-	-
	OUT-695	Fungi	Ascomycota	-	-	-	-	-
	OUT-696	Fungi	Ascomycota	Sordariomycetes	-	-	-	-
	OUT-697	Fungi	-	-	-	-	-	-
	OUT-698	Fungi	-	-	-	-	-	-
	OUT-699	Fungi	Ascomycota	-	-	-	-	-
	OUT-700	Fungi	Ascomycota	Incertaesedis	Incertaesedis	Incertaesedis	Cordana	Saprotroph
	OUT-701	Fungi	Ascomycota	-	-	-	-	-
	OUT-702	Fungi	Ascomycota	-	-	-	-	-
	OUT-703	Fungi	Ascomycota	Eurotiomycetes	Eurotiales	unidentified	unidentified	Saprotroph
	OUT-704	Fungi	Ascomycota	Eurotiomycetes	-	-	-	-
	OUT-705	Fungi	Ascomycota	Sordariomycetes	Hypocreales	Ophiocordycipitaceae	Ophiocordyceps	Animal parasite
	OUT-706	Fungi	-	-	-	-	-	-
	OUT-707	Fungi	Ascomycota	Sordariomycetes	-	-	-	-
	OUT-708	Fungi	Ascomycota	-	-	-	-	-
	OUT-709	Fungi	Ascomycota	Leotiomycetes	-	-	-	-
	OUT-710	Fungi	Glomeromycota	Glomeromycetes	Glomerales	Glomeraceae	-	Arbuscular mycorrhizal
	OUT-711	Fungi	Zygomycota	Incertaesedis	Mortierellales	Mortierellaceae	Mortierella	Saprotroph
	OUT-712	Fungi	Glomeromycota	Glomeromycetes	Glomerales	Glomeraceae	Glomus	Arbuscular mycorrhizal
	OUT-713	Fungi	-	-	-	-	-	-
	OUT-714	Fungi	-	-	-	-	-	-
	OUT-715	Fungi	-	-	-	-	-	-
	OUT-716	Fungi	unidentified	unidentified	unidentified	unidentified	unidentified	-
	OUT-717	Fungi	Ascomycota	-	-	-	-	-
	OUT-718	Fungi	Ascomycota	-	-	-	-	-
	OUT-719	Fungi	Ascomycota	Dothideomycetes	Pleosporales	Sporormiaceae	Preussia	Saprotroph
	OUT-720	Fungi	Ascomycota	-	-	-	-	-
	OUT-721	Fungi	Ascomycota	Sordariomycetes	-	-	-	-
	OUT-722	Fungi	-	-	-	-	-	-
	OUT-723	Fungi	Ascomycota	Leotiomycetes	Helotiales	unidentified	unidentified	-
	OUT-724	Fungi	Ascomycota	Orbiliomycetes	Orbiliales	Orbiliaceae	Brachyphoris	Saprotroph
	OUT-725	Fungi	-	-	-	-	-	-
	OUT-726	Fungi	unidentified	unidentified	unidentified	unidentified	unidentified	-
	OUT-727	Fungi	Ascomycota	Leotiomycetes	Helotiales	-	-	-
	OUT-728	Fungi	Ascomycota	-	-	-	-	-
	OUT-729	Fungi	Glomeromycota	Glomeromycetes	Glomerales	Glomeraceae	Glomus	Arbuscular mycorrhizal
	OUT-730	Fungi	Ascomycota	Sordariomycetes	Hypocreales	Nectriaceae	-	Saprotroph
	OUT-731	Fungi	Ascomycota	-	-	-	-	-
	OUT-732	Fungi	-	-	-	-	-	-
	OUT-733	Fungi	Glomeromycota	Glomeromycetes	Glomerales	Glomeraceae	-	Arbuscular mycorrhizal
	OUT-734	Fungi	-	-	-	-	-	-
	OUT-735	Fungi	-	-	-	-	-	-
	OUT-736	Fungi	Basidiomycota	Agaricomycetes	Thelephorales	Thelephoraceae	Tomentella	Ectomycorrhizal
	OUT-737	Fungi	Ascomycota	Eurotiomycetes	Onygenales	Arthrodermataceae	Arthroderma	Saprotroph
	OUT-738	Fungi	-	-	-	-	-	-
	OUT-739	Fungi	Basidiomycota	Agaricomycetes	Agaricales	Inocybaceae	Inocybe	Ectomycorrhizal
	OUT-740	Fungi	Ascomycota	Sordariomycetes	Hypocreales	-	-	Saprotroph
	OUT-741	Fungi	Glomeromycota	Glomeromycetes	Glomerales	Glomeraceae	-	Arbuscular mycorrhizal
	OUT-742	Fungi	Ascomycota	Sordariomycetes	Xylariales	-	-	-
	OUT-743	Fungi	-	-	-	-	-	-
	OUT-744	Fungi	-	-	-	-	-	-
	OUT-745	Fungi	Ascomycota	Taphrinomycetes	Taphrinales	Protomycetaceae	Protomyces	Plant pathogen
	OUT-746	Fungi	-	-	-	-	-	-
	OUT-747	Fungi	-	-	-	-	-	-
	OUT-748	Fungi	Ascomycota	-	-	-	-	-
	OUT-749	Fungi	-	-	-	-	-	-
	OUT-750	Fungi	Ascomycota	-	-	-	-	-
	OUT-751	Fungi	Chytridiomycota	-	-	-	-	-
	OUT-752	Fungi	Zygomycota	Incertaesedis	Mortierellales	unidentified	unidentified	-
	OUT-753	Fungi	Ascomycota	Dothideomycetes	Pleosporales	Incertaesedis	-	-
	OUT-754	Fungi	-	-	-	-	-	-
	OUT-755	Fungi	Basidiomycota	Agaricomycetes	Cantharellales	Ceratobasidiaceae	-	-
	OUT-756	Fungi	Ascomycota	Leotiomycetes	Helotiales	Incertaesedis	-	-
	OUT-757	Fungi	Ascomycota	Sordariomycetes	Sordariales	unidentified	unidentified	-
	OUT-758	Fungi	Ascomycota	Dothideomycetes	-	-	-	-
	OUT-759	Fungi	Basidiomycota	Tremellomycetes	Trichosporonales	Trichosporonaceae	Trichosporon	Animal parasite
	OUT-760	Fungi	Ascomycota	Dothideomycetes	Pleosporales	Pleosporaceae	Neocamarosporium	-
	OUT-761	Fungi	Ascomycota	Eurotiomycetes	Eurotiales	Trichocomaceae	Aspergillus	Saprotroph
	OUT-762	Fungi	Ascomycota	Sordariomycetes	Hypocreales	Incertaesedis	Myrothecium	Saprotroph
	OUT-763	Fungi	Basidiomycota	Microbotryomycetes	Leucosporidiales	Leucosporidiaceae	-	-
	OUT-764	Fungi	Ascomycota	Pezizomycetes	Pezizales	Pyronemataceae	Scutellinia	Saprotroph
	OUT-765	Fungi	Ascomycota	Dothideomycetes	Botryosphaeriales	Incertaesedis	Camarosporium	Plant Pathogen
	OUT-766	Fungi	Ascomycota	Leotiomycetes	Helotiales	-	-	-
	OUT-767	Fungi	Ascomycota	Leotiomycetes	Helotiales	-	-	-
	OUT-768	Fungi	Ascomycota	Leotiomycetes	Helotiales	unidentified	unidentified	-
	OUT-769	Fungi	-	-	-	-	-	-
	OUT-770	Fungi	unidentified	unidentified	unidentified	unidentified	unidentified	-
	OUT-771	Fungi	Ascomycota	-	-	-	-	-
	OUT-772	Fungi	Ascomycota	Eurotiomycetes	-	-	-	-
	OUT-773	Fungi	Ascomycota	Pezizomycetes	Pezizales	Incertaesedis	Oedocephalum	-
	OUT-774	Fungi	Basidiomycota	Agaricomycetes	Agaricales	Psathyrellaceae	Coprinopsis	Saprotroph
	OUT-775	Fungi	Ascomycota	-	-	-	-	-
	OUT-776	Fungi	Ascomycota	Sordariomycetes	Sordariales	Lasiosphaeriaceae	-	-
	OUT-777	Fungi	-	-	-	-	-	-
	OUT-778	Fungi	Basidiomycota	Tremellomycetes	Trichosporonales	Trichosporonaceae	Trichosporon	Animal parasite
	OUT-779	Fungi	Ascomycota	Leotiomycetes	Helotiales	-	-	-
	OUT-780	Fungi	-	-	-	-	-	-
	OUT-781	Fungi	Ascomycota	Sordariomycetes	Hypocreales	Incertaesedis	Myrothecium	Saprotroph
	OUT-782	Fungi	Basidiomycota	Tremellomycetes	Cystofilobasidiales	Cystofilobasidiaceae	Udeniomyces	Saprotroph
	OUT-783	Fungi	Basidiomycota	Agaricomycetes	Thelephorales	Thelephoraceae	Tomentella	Ectomycorrhizal
	OUT-784	Fungi	-	-	-	-	-	-
	OUT-785	Fungi	Basidiomycota	Agaricomycetes	Auriculariales	Incertaesedis	Auricularia	Saprotroph
	OUT-786	Fungi	Ascomycota	Sordariomycetes	Microascales	Microascaceae	-	-
	OUT-787	Fungi	Glomeromycota	Glomeromycetes	Glomerales	Glomeraceae	Glomus	Arbuscular mycorrhizal
	OUT-788	Fungi	Glomeromycota	Glomeromycetes	Glomerales	Glomeraceae	Glomus	Arbuscular mycorrhizal
	OUT-789	Fungi	Ascomycota	-	-	-	-	-
	OUT-790	Fungi	Ascomycota	Sordariomycetes	Hypocreales	Hypocreaceae	Acrostalagmus	Saprotroph
	OUT-791	Fungi	Basidiomycota	Agaricomycetes	Agaricales	Agaricaceae	Cyathus	Saprotroph
	OUT-792	Fungi	Ascomycota	-	-	-	-	-
	OUT-793	Fungi	Ascomycota	-	-	-	-	-
	OUT-794	Fungi	Basidiomycota	Agaricomycetes	Sebacinales	Sebacinaceae	-	-
	OUT-795	Fungi	Ascomycota	Leotiomycetes	Helotiales	-	-	-
	OUT-796	Fungi	Ascomycota	-	-	-	-	-
	OUT-797	Fungi	Ascomycota	Pezizomycetes	Pezizales	Pyronemataceae	unidentified	-
	OUT-798	Fungi	Chytridiomycota	Chytridiomycetes	Rhizophlyctidales	Rhizophlyctidaceae	Rhizophlyctis	Saprotroph
	OUT-799	Fungi	Basidiomycota	Agaricomycetes	Agaricales	Entolomataceae	Clitopilus	Saprotroph
	OUT-800	Fungi	Glomeromycota	Glomeromycetes	Archaeosporales	Ambisporaceae	Ambispora	Arbuscular mycorrhizal
	OUT-801	Fungi	Ascomycota	-	-	-	-	-
	OUT-802	Fungi	-	-	-	-	-	-
	OUT-803	Protista	Cercozoa	unidentified	unidentified	unidentified	unidentified	-
	OUT-804	Fungi	Ascomycota	Sordariomycetes	Sordariales	Chaetomiaceae	-	-
	OUT-805	Fungi	-	-	-	-	-	-
	OUT-806	Fungi	Ascomycota	Sordariomycetes	-	-	-	-
	OUT-807	Fungi	Zygomycota	Incertaesedis	Mortierellales	Mortierellaceae	Mortierella	Saprotroph
	OUT-808	Fungi	-	-	-	-	-	-
	OUT-809	Fungi	Ascomycota	-	-	-	-	-
	OUT-810	Fungi	-	-	-	-	-	-
	OUT-811	Unclassified	-	-	-	-	-	-
	OUT-812	Fungi	-	-	-	-	-	-
	OUT-813	Fungi	Ascomycota	Leotiomycetes	Helotiales	-	-	-
	OUT-814	Fungi	-	-	-	-	-	-
	OUT-815	Fungi	Basidiomycota	Agaricomycetes	Agaricales	Inocybaceae	Inocybe	Ectomycorrhizal
	OUT-816	Fungi	Ascomycota	-	-	-	-	-
	OUT-817	Fungi	-	-	-	-	-	-
	OUT-818	Fungi	Glomeromycota	Glomeromycetes	Glomerales	Glomeraceae	-	Arbuscular mycorrhizal
	OUT-819	Fungi	Ascomycota	Sordariomycetes	Hypocreales	Bionectriaceae	unidentified	Saprotroph
	OUT-820	Fungi	Glomeromycota	Glomeromycetes	Glomerales	Glomeraceae	-	Arbuscular mycorrhizal
	OUT-821	Fungi	Ascomycota	-	-	-	-	-
	OUT-822	Fungi	Ascomycota	Sordariomycetes	-	-	-	-
	OUT-823	Fungi	-	-	-	-	-	-
	OUT-824	Fungi	-	-	-	-	-	-
	OUT-825	Fungi	Ascomycota	Leotiomycetes	Helotiales	Incertaesedis	-	-
	OUT-826	Fungi	Ascomycota	Dothideomycetes	Venturiales	Venturiaceae	Venturia	Plant pathogen
	OUT-827	Fungi	-	-	-	-	-	-
	OUT-828	Fungi	-	-	-	-	-	-
	OUT-829	Fungi	Chytridiomycota	unidentified	unidentified	unidentified	unidentified	-
	OUT-830	Fungi	Basidiomycota	Tremellomycetes	Cystofilobasidiales	Cystofilobasidiaceae	Udeniomyces	Saprotroph
	OUT-831	Fungi	Ascomycota	Pezizomycetes	Pezizales	Incertaesedis	Oedocephalum	-
	OUT-832	Fungi	Basidiomycota	Agaricomycetes	Agaricales	Agaricaceae	Tulostoma	Saprotroph
	OUT-833	Protista	Cercozoa	unidentified	unidentified	unidentified	unidentified	-
	OUT-834	Fungi	Ascomycota	Eurotiomycetes	Chaetothyriales	Herpotrichiellaceae	Exophiala	Saprotroph
	OUT-835	Fungi	Ascomycota	Dothideomycetes	Pleosporales	Sporormiaceae	Preussia	Saprotroph
	OUT-836	Fungi	Ascomycota	Sordariomycetes	Sordariales	Lasiosphaeriaceae	-	-
	OUT-837	Fungi	Ascomycota	Sordariomycetes	Microascales	Microascaceae	unidentified	-
	OUT-838	Fungi	Basidiomycota	Agaricomycetes	Agaricales	Agaricaceae	Lycoperdon	Saprotroph
	OUT-839	Fungi	Ascomycota	Eurotiomycetes	Onygenales	Onygenaceae	Auxarthron	Saprotroph
	OUT-840	Fungi	Basidiomycota	Tremellomycetes	Trichosporonales	Trichosporonaceae	Trichosporon	Animal parasite
	OUT-841	Fungi	Chytridiomycota	Chytridiomycetes	Spizellomycetales	Spizellomycetaceae	Powellomyces	Plant pathogen
	OUT-842	Fungi	Ascomycota	Dothideomycetes	Pleosporales	Pleosporaceae	-	-
	OUT-843	Fungi	Ascomycota	-	-	-	-	-
	OUT-844	Fungi	-	-	-	-	-	-
	OUT-845	Fungi	Ascomycota	Dothideomycetes	Incertaesedis	Incertaesedis	Minutisphaera	Saprotroph
	OUT-846	Fungi	Ascomycota	Dothideomycetes	Pleosporales	Incertaesedis	Phaeomycocentrospora	-
	OUT-847	Fungi	Basidiomycota	Agaricomycetes	Agaricales	Agaricaceae	Calvatia	Saprotroph
	OUT-848	Fungi	Ascomycota	-	-	-	-	-
	OUT-849	Fungi	Ascomycota	Sordariomycetes	-	-	-	-
	OUT-850	Fungi	Ascomycota	Dothideomycetes	Pleosporales	-	-	-
	OUT-851	Fungi	Ascomycota	-	-	-	-	-
	OUT-852	Fungi	Ascomycota	-	-	-	-	-
	OUT-853	Fungi	Ascomycota	Sordariomycetes	-	-	-	-
	OUT-854	Fungi	Ascomycota	Sordariomycetes	Hypocreales	Incertaesedis	Acremonium	Saprotroph
	OUT-855	Fungi	Chytridiomycota	Chytridiomycetes	-	-	-	-
	OUT-856	Fungi	Basidiomycota	Agaricomycetes	Agaricales	Clavariaceae	Clavaria	Saprotroph
	OUT-857	Fungi	Ascomycota	Dothideomycetes	Pleosporales	Incertaesedis	-	-
	OUT-858	Fungi	Ascomycota	Sordariomycetes	Microascales	Microascaceae	Wardomyces	Saprotroph
	OUT-859	Fungi	Ascomycota	-	-	-	-	-
	OUT-860	Fungi	Glomeromycota	Glomeromycetes	Glomerales	Glomeraceae	Glomus	Arbuscular mycorrhizal
	OUT-861	Unclassified	-	-	-	-	-	-
	OUT-862	Fungi	Basidiomycota	Agaricomycetes	Geastrales	Geastraceae	Geastrum	Saprotroph
	OUT-863	Fungi	-	-	-	-	-	-
	OUT-864	Fungi	Glomeromycota	Glomeromycetes	Glomerales	Glomeraceae	Glomus	Arbuscular mycorrhizal
	OUT-865	Fungi	-	-	-	-	-	-
	OUT-866	Fungi	Ascomycota	-	-	-	-	-
	OUT-867	Fungi	-	-	-	-	-	-
	OUT-868	Fungi	Ascomycota	Sordariomycetes	Sordariales	Chaetomiaceae	-	-
	OUT-869	Fungi	Ascomycota	Dothideomycetes	Pleosporales	-	-	-
	OUT-870	Fungi	Ascomycota	-	-	-	-	-
	OUT-871	Fungi	Ascomycota	Sordariomycetes	Hypocreales	Clavicipitaceae	Pochonia	Animal parasite
	OUT-872	Fungi	Basidiomycota	Tremellomycetes	Tremellales	Incertaesedis	Cryptococcus	Saprotroph
	OUT-873	Fungi	Ascomycota	Dothideomycetes	Capnodiales	Teratosphaeriaceae	Devriesia	Plant pathogen
	OUT-874	Fungi	Ascomycota	Sordariomycetes	Sordariales	Lasiosphaeriaceae	-	-
	OUT-875	Fungi	Glomeromycota	Glomeromycetes	Glomerales	Glomeraceae	Glomus	Arbuscular mycorrhizal
	OUT-876	Fungi	-	-	-	-	-	-
	OUT-877	Fungi	-	-	-	-	-	-
	OUT-878	Fungi	-	-	-	-	-	-
	OUT-879	Fungi	Basidiomycota	Agaricomycetes	Agaricales	Clavariaceae	-	-
	OUT-880	Fungi	Basidiomycota	Agaricomycetes	Agaricales	Agaricaceae	Tulostoma	Saprotroph
	OUT-881	Fungi	Ascomycota	Dothideomycetes	Pleosporales	Incertaesedis	Phoma	Plant pathogen
	OUT-882	Fungi	-	-	-	-	-	-
	OUT-883	Fungi	-	-	-	-	-	-
	OUT-884	Fungi	-	-	-	-	-	-
	OUT-885	Fungi	-	-	-	-	-	-
	OUT-886	Fungi	Ascomycota	Dothideomycetes	Capnodiales	-	-	-
	OUT-887	Fungi	Glomeromycota	Glomeromycetes	Glomerales	Glomeraceae	Glomus	Arbuscular mycorrhizal
	OUT-888	Fungi	Ascomycota	Sordariomycetes	Coniochaetales	Coniochaetaceae	Lecythophora	Saprotroph
	OUT-889	Unclassified	-	-	-	-	-	-
	OUT-890	Fungi	Glomeromycota	Glomeromycetes	Glomerales	Glomeraceae	Glomus	Arbuscular mycorrhizal
	OUT-891	Unclassified	-	-	-	-	-	-
	OUT-892	Fungi	-	-	-	-	-	-
	OUT-893	Fungi	Basidiomycota	Agaricomycetes	Agaricales	Strophariaceae	Hebeloma	Ectomycorrhizal
	OUT-894	Fungi	Ascomycota	-	-	-	-	-
	OUT-895	Fungi	Ascomycota	Sordariomycetes	Hypocreales	Bionectriaceae	Hydropisphaera	Saprotroph
	OUT-896	Fungi	-	-	-	-	-	-
	OUT-897	Fungi	Basidiomycota	Agaricomycetes	Agaricales	Cortinariaceae	Cortinarius	Ectomycorrhizal
	OUT-898	Fungi	Ascomycota	-	-	-	-	-
	OUT-899	Fungi	Ascomycota	-	-	-	-	-
	OUT-900	Fungi	-	-	-	-	-	-
	OUT-901	Fungi	Basidiomycota	Agaricomycetes	Agaricales	Clavariaceae	Clavaria	Saprotroph
	OUT-902	Fungi	-	-	-	-	-	-
	OUT-903	Fungi	-	-	-	-	-	-
	OUT-904	Fungi	Ascomycota	Sordariomycetes	Sordariales	-	-	-
	OUT-905	Fungi	Glomeromycota	Glomeromycetes	Glomerales	Glomeraceae	Glomus	Arbuscular mycorrhizal
	OUT-906	Fungi	-	-	-	-	-	-
	OUT-907	Fungi	Ascomycota	-	-	-	-	-
	OUT-908	Fungi	Ascomycota	Sordariomycetes	Sordariales	Chaetomiaceae	-	-
	OUT-909	Fungi	Glomeromycota	Glomeromycetes	Glomerales	Glomeraceae	Rhizophagus	Arbuscular mycorrhizal
	OUT-910	Fungi	Basidiomycota	Agaricomycetes	Russulales	Russulaceae	Russula	Ectomycorrhizal
	OUT-911	Fungi	Basidiomycota	Agaricomycetes	Agaricales	Clavariaceae	-	-
	OUT-912	Fungi	Ascomycota	Eurotiomycetes	Chaetothyriales	-	-	-
	OUT-913	Fungi	-	-	-	-	-	-
	OUT-914	Fungi	-	-	-	-	-	-
	OUT-915	Fungi	-	-	-	-	-	-
	OUT-916	Fungi	Ascomycota	Sordariomycetes	Hypocreales	-	-	Saprotroph
	OUT-917	Fungi	Ascomycota	-	-	-	-	-
	OUT-918	Fungi	Ascomycota	Sordariomycetes	Xylariales	-	-	-
	OUT-919	Fungi	Ascomycota	Sordariomycetes	Sordariales	Chaetomiaceae	Chaetomium	Saprotroph
	OUT-920	Fungi	Ascomycota	Eurotiomycetes	Onygenales	Onygenaceae	Auxarthron	Saprotroph
	OUT-921	Fungi	Zygomycota	Incertaesedis	Mortierellales	Mortierellaceae	Mortierella	Saprotroph
	OUT-922	Fungi	-	-	-	-	-	-
	OUT-923	Fungi	-	-	-	-	-	-
	OUT-924	Fungi	Basidiomycota	Agaricostilbomycetes	Agaricostilbales	Chionosphaeraceae	Kurtzmanomyces	Saprotroph
	OUT-925	Fungi	Ascomycota	Sordariomycetes	-	-	-	-
	OUT-926	Fungi	Basidiomycota	Agaricomycetes	Agaricales	Clavariaceae	Clavaria	Saprotroph
	OUT-927	Fungi	-	-	-	-	-	-
	OUT-928	Fungi	Ascomycota	Sordariomycetes	Sordariales	-	-	-
	OUT-929	Fungi	Ascomycota	Incertaesedis	Incertaesedis	Incertaesedis	Wojnowicia	-
	OUT-930	Fungi	Ascomycota	Leotiomycetes	Helotiales	-	-	-
	OUT-931	Fungi	Ascomycota	Sordariomycetes	Hypocreales	Nectriaceae	Gibberella	Plant pathogen
	OUT-932	Fungi	Basidiomycota	Tremellomycetes	Tremellales	Incertaesedis	Dioszegia	Saprotroph
	OUT-933	Fungi	Glomeromycota	Glomeromycetes	Glomerales	Glomeraceae	-	Arbuscular mycorrhizal
	OUT-934	Fungi	Ascomycota	-	-	-	-	-
	OUT-935	Fungi	-	-	-	-	-	-
	OUT-936	Fungi	-	-	-	-	-	-
	OUT-937	Fungi	Ascomycota	-	-	-	-	-
	OUT-938	Fungi	-	-	-	-	-	-
	OUT-939	Fungi	-	-	-	-	-	-
	OUT-940	Fungi	Ascomycota	Sordariomycetes	Xylariales	Incertaesedis	Monosporascus	Plant Pathogen
	OUT-941	Fungi	-	-	-	-	-	-
	OUT-942	Fungi	-	-	-	-	-	-
	OUT-943	Fungi	Ascomycota	Leotiomycetes	Incertaesedis	Incertaesedis	Geomyces	Saprotroph
	OUT-944	Fungi	Ascomycota	Eurotiomycetes	Chaetothyriales	Herpotrichiellaceae	Cladophialophora	Saprotroph
	OUT-945	Fungi	Ascomycota	Sordariomycetes	Microascales	Halosphaeriaceae	unidentified	-
	OUT-946	Fungi	Ascomycota	Dothideomycetes	Capnodiales	-	-	-
	OUT-947	Fungi	-	-	-	-	-	-
	OUT-948	Fungi	Basidiomycota	Agaricomycetes	Agaricales	Entolomataceae	Clitopilus	Saprotroph
	OUT-949	Fungi	Ascomycota	Dothideomycetes	Capnodiales	-	-	-
	OUT-950	Fungi	Ascomycota	Eurotiomycetes	-	-	-	-
	OUT-951	Fungi	Ascomycota	-	-	-	-	-
	OUT-952	Fungi	Basidiomycota	Agaricomycetes	Sebacinales	Sebacinaceae	Sebacina	Ectomycorrhizal
	OUT-953	Fungi	Glomeromycota	Glomeromycetes	Paraglomerales	Paraglomeraceae	Paraglomus	Arbuscular mycorrhizal
	OUT-954	Fungi	-	-	-	-	-	-
	OUT-955	Fungi	Ascomycota	-	-	-	-	-
	OUT-956	Fungi	Ascomycota	-	-	-	-	-
	OUT-957	Fungi	Ascomycota	Sordariomycetes	Incertaesedis	Incertaesedis	Myrmecridium	Saprotroph
	OUT-958	Fungi	-	-	-	-	-	-
	OUT-959	Fungi	Ascomycota	Eurotiomycetes	Onygenales	Onygenaceae	Auxarthron	Saprotroph
	OUT-960	Fungi	Ascomycota	-	-	-	-	-
	OUT-961	Fungi	-	-	-	-	-	-
	OUT-962	Fungi	unidentified	unidentified	unidentified	unidentified	unidentified	-
	OUT-963	Fungi	Ascomycota	Leotiomycetes	Helotiales	-	-	-
	OUT-964	Fungi	Ascomycota	Dothideomycetes	Pleosporales	Sporormiaceae	Preussia	Saprotroph
	OUT-965	Fungi	-	-	-	-	-	-
	OUT-966	Fungi	Ascomycota	-	-	-	-	-
	OUT-967	Fungi	Ascomycota	Dothideomycetes	Pleosporales	Sporormiaceae	Preussia	Saprotroph
	OUT-968	Fungi	Ascomycota	Sordariomycetes	Sordariales	Lasiosphaeriaceae	Schizothecium	Saprotroph
	OUT-969	Fungi	Basidiomycota	Agaricomycetes	Cantharellales	Ceratobasidiaceae	-	-
	OUT-970	Fungi	Ascomycota	Sordariomycetes	Hypocreales	Nectriaceae	Nectria	Plant pathogen
	OUT-971	Fungi	Basidiomycota	-	-	-	-	-
	OUT-972	Fungi	Zygomycota	Incertaesedis	Mortierellales	Mortierellaceae	Mortierella	Saprotroph
	OUT-973	Fungi	Ascomycota	Pezizomycetes	Pezizales	-	-	-
	OUT-974	Fungi	Ascomycota	-	-	-	-	-
	OUT-975	Fungi	Ascomycota	-	-	-	-	-
	OUT-976	Fungi	Ascomycota	Leotiomycetes	Helotiales	Dermateaceae	Cryptosporiopsis	Saprotroph
	OUT-977	Fungi	Ascomycota	Dothideomycetes	Pleosporales	Pleosporaceae	unidentified	-
	OUT-978	Fungi	-	-	-	-	-	-
	OUT-979	Fungi	Basidiomycota	Agaricomycetes	Agaricales	Agaricaceae	Calvatia	Saprotroph
	OUT-980	Fungi	Basidiomycota	Agaricomycetes	Russulales	Russulaceae	Russula	Ectomycorrhizal
	OUT-981	Fungi	Ascomycota	Sordariomycetes	Xylariales	Incertaesedis	Monosporascus	Plant Pathogen
	OUT-982	Fungi	Ascomycota	Pezizomycetes	Pezizales	Pyronemataceae	Geopora	Ectomycorrhizal
	OUT-983	Fungi	Glomeromycota	Glomeromycetes	Glomerales	Glomeraceae	Glomus	Arbuscular mycorrhizal
	OUT-984	Fungi	Ascomycota	-	-	-	-	-
	OUT-985	Fungi	Ascomycota	Eurotiomycetes	Chaetothyriales	Incertaesedis	Coniosporium	Saprotroph
	OUT-986	Fungi	-	-	-	-	-	-
	OUT-987	Fungi	Ascomycota	Pezizomycetes	Pezizales	Ascobolaceae	-	Saprotroph
	OUT-988	Fungi	Ascomycota	Dothideomycetes	Capnodiales	-	-	-
	OUT-989	Fungi	Ascomycota	Leotiomycetes	Helotiales	Helotiaceae	Articulospora	Saprotroph
	OUT-990	Fungi	Ascomycota	-	-	-	-	-
	OUT-991	Fungi	-	-	-	-	-	-
	OUT-992	Fungi	Ascomycota	-	-	-	-	-
	OUT-993	Fungi	Ascomycota	Dothideomycetes	Botryosphaeriales	Botryosphaeriaceae	Botryosphaeria	Plant pathogen
	OUT-994	Fungi	-	-	-	-	-	-
	OUT-995	Fungi	Glomeromycota	Glomeromycetes	Glomerales	Glomeraceae	Glomus	Arbuscular mycorrhizal
	OUT-996	Fungi	-	-	-	-	-	-
	OUT-997	Fungi	Ascomycota	Eurotiomycetes	Chaetothyriales	Incertaesedis	Coniosporium	Saprotroph
	OUT-998	Fungi	Basidiomycota	Agaricomycetes	Agaricales	Entolomataceae	Clitopilus	Saprotroph
	OUT-999	Fungi	Ascomycota	-	-	-	-	-
	OUT-1000	Fungi	Ascomycota	Eurotiomycetes	Onygenales	-	-	-
	OUT-1001	Fungi	Basidiomycota	Agaricomycetes	Thelephorales	Thelephoraceae	Pseudotomentella	Ectomycorrhizal
	OUT-1002	Fungi	-	-	-	-	-	-
	OUT-1003	Fungi	Ascomycota	Sordariomycetes	Chaetosphaeriales	Chaetosphaeriaceae	Chaetosphaeria	Saprotroph
	OUT-1004	Fungi	Ascomycota	Sordariomycetes	-	-	-	-
	OUT-1005	Fungi	-	-	-	-	-	-
	OUT-1006	Fungi	Basidiomycota	Agaricomycetes	Agaricales	Clavariaceae	-	-
	OUT-1007	Fungi	Basidiomycota	Agaricomycetes	Agaricales	Agaricaceae	Tulostoma	Saprotroph
	OUT-1008	Fungi	Ascomycota	Dothideomycetes	Pleosporales	Massarinaceae	Keissleriella	Saprotroph
	OUT-1009	Fungi	-	-	-	-	-	-
	OUT-1010	Fungi	-	-	-	-	-	-
	OUT-1011	Fungi	Ascomycota	Eurotiomycetes	Chaetothyriales	Herpotrichiellaceae	Phaeococcomyces	Saprotroph
	OUT-1012	Fungi	Basidiomycota	Agaricomycetes	Cantharellales	Ceratobasidiaceae	-	-
	OUT-1013	Fungi	Zygomycota	Incertaesedis	-	-	-	-
	OUT-1014	Fungi	-	-	-	-	-	-
	OUT-1015	Fungi	Ascomycota	Dothideomycetes	Pleosporales	-	-	-
	OUT-1016	Fungi	Glomeromycota	Glomeromycetes	Glomerales	Glomeraceae	Glomus	Arbuscular mycorrhizal
	OUT-1017	Fungi	Ascomycota	Dothideomycetes	-	-	-	-
	OUT-1018	Fungi	Ascomycota	Orbiliomycetes	Orbiliales	Orbiliaceae	Dactylella	Saprotroph
	OUT-1019	Fungi	Ascomycota	-	-	-	-	-
	OUT-1020	Fungi	Ascomycota	Leotiomycetes	Incertaesedis	Myxotrichaceae	Oidiodendron	Saprotroph
	OUT-1021	Fungi	-	-	-	-	-	-
	OUT-1022	Fungi	Ascomycota	-	-	-	-	-
	OUT-1023	Fungi	Ascomycota	Eurotiomycetes	Eurotiales	Incertaesedis	Thermomyces	Plant Pathogen
	OUT-1024	Fungi	-	-	-	-	-	-
	OUT-1025	Fungi	Glomeromycota	Glomeromycetes	Glomerales	Glomeraceae	-	Arbuscular mycorrhizal
	OUT-1026	Fungi	Ascomycota	Dothideomycetes	Capnodiales	-	-	-
	OUT-1027	Fungi	Ascomycota	-	-	-	-	-
	OUT-1028	Fungi	Basidiomycota	Agaricomycetes	Agaricales	Psathyrellaceae	Coprinopsis	Saprotroph
	OUT-1029	Fungi	Ascomycota	Eurotiomycetes	Chaetothyriales	Herpotrichiellaceae	Capronia	Saprotroph
	OUT-1030	Fungi	Glomeromycota	Glomeromycetes	Glomerales	Glomeraceae	Glomus	Arbuscular mycorrhizal
	OUT-1031	Fungi	Ascomycota	Sordariomycetes	Microascales	Microascaceae	unidentified	-
	OUT-1032	Fungi	Ascomycota	Sordariomycetes	Hypocreales	Nectriaceae	-	Saprotroph
	OUT-1033	Fungi	Basidiomycota	Tremellomycetes	Tremellales	Incertaesedis	Cryptococcus	Saprotroph
	OUT-1034	Fungi	Ascomycota	Sordariomycetes	Hypocreales	Nectriaceae	-	Saprotroph
	OUT-1035	Fungi	-	-	-	-	-	-
	OUT-1036	Fungi	Ascomycota	-	-	-	-	-
	OUT-1037	Fungi	Ascomycota	Eurotiomycetes	Onygenales	Onygenaceae	Auxarthron	Saprotroph
	OUT-1038	Fungi	Ascomycota	-	-	-	-	-
	OUT-1039	Fungi	Ascomycota	Sordariomycetes	Hypocreales	Incertaesedis	Sarocladium	Saprotroph
	OUT-1040	Fungi	Basidiomycota	Microbotryomycetes	unidentified	unidentified	unidentified	-
	OUT-1041	Fungi	Ascomycota	-	-	-	-	-
	OUT-1042	Fungi	Glomeromycota	Glomeromycetes	Glomerales	Glomeraceae	Glomus	Arbuscular mycorrhizal
	OUT-1043	Fungi	Ascomycota	-	-	-	-	-
	OUT-1044	Fungi	-	-	-	-	-	-
	OUT-1045	Fungi	Ascomycota	Pezizomycetes	Pezizales	Pyronemataceae	Scutellinia	Saprotroph
	OUT-1046	Fungi	Ascomycota	Leotiomycetes	Helotiales	-	-	-
	OUT-1047	Fungi	Ascomycota	-	-	-	-	-
	OUT-1048	Fungi	-	-	-	-	-	-
	OUT-1049	Fungi	-	-	-	-	-	-
	OUT-1050	Fungi	Chytridiomycota	-	-	-	-	-
	OUT-1051	Fungi	Ascomycota	Sordariomycetes	Lulworthiales	Lulworthiaceae	Zalerion	Saprotroph
	OUT-1052	Fungi	Basidiomycota	Agaricomycetes	Agaricales	Inocybaceae	Inocybe	Ectomycorrhizal
	OUT-1053	Fungi	Ascomycota	-	-	-	-	-
	OUT-1054	Fungi	Basidiomycota	Cystobasidiomycetes	Cystobasidiales	Cystobasidiaceae	Cystobasidium	Mycoparasite
	OUT-1055	Fungi	Ascomycota	Sordariomycetes	Sordariales	Chaetomiaceae	-	-
	OUT-1056	Fungi	Ascomycota	Dothideomycetes	Pleosporales	Massarinaceae	Keissleriella	Saprotroph
	OUT-1057	Fungi	Ascomycota	Dothideomycetes	Pleosporales	Phaeosphaeriaceae	Sclerostagonospora	Saprotroph
	OUT-1058	Fungi	Ascomycota	-	-	-	-	-
	OUT-1059	Fungi	Ascomycota	Sordariomycetes	-	-	-	-
	OUT-1060	Fungi	Ascomycota	Dothideomycetes	Pleosporales	-	-	-
	OUT-1061	Fungi	Ascomycota	Leotiomycetes	Helotiales	-	-	-
	OUT-1062	Fungi	Ascomycota	Saccharomycetes	Saccharomycetales	Incertaesedis	Schwanniomyces	Saprotroph
	OUT-1063	Fungi	Ascomycota	-	-	-	-	-
	OUT-1064	Fungi	Ascomycota	Sordariomycetes	Xylariales	-	-	-
	OUT-1065	Fungi	Ascomycota	-	-	-	-	-
	OUT-1066	Fungi	-	-	-	-	-	-
	OUT-1067	Fungi	-	-	-	-	-	-
	OUT-1068	Fungi	-	-	-	-	-	-
	OUT-1069	Fungi	Ascomycota	-	-	-	-	-
	OUT-1070	Fungi	Ascomycota	-	-	-	-	-
	OUT-1071	Fungi	Ascomycota	Dothideomycetes	Pleosporales	Pleosporaceae	Alternaria	Plant pathogen
	OUT-1072	Fungi	Ascomycota	Pezizomycetes	Pezizales	Pyronemataceae	Wilcoxina	Ectomycorrhizal
	OUT-1073	Fungi	Glomeromycota	Glomeromycetes	Glomerales	Glomeraceae	Glomus	Arbuscular mycorrhizal
	OUT-1074	Fungi	Basidiomycota	Tremellomycetes	Tremellales	Incertaesedis	Cryptococcus	Saprotroph
	OUT-1075	Fungi	Ascomycota	Sordariomycetes	Hypocreales	Nectriaceae	Fusidium	Saprotroph
	OUT-1076	Fungi	Ascomycota	Eurotiomycetes	-	-	-	-
	OUT-1077	Fungi	Ascomycota	Sordariomycetes	-	-	-	-
	OUT-1078	Fungi	Ascomycota	Dothideomycetes	Pleosporales	-	-	-
	OUT-1079	Fungi	Glomeromycota	Glomeromycetes	Glomerales	Glomeraceae	Glomus	Arbuscular mycorrhizal
	OUT-1080	Fungi	-	-	-	-	-	-
	OUT-1081	Fungi	-	-	-	-	-	-
	OUT-1082	Fungi	Ascomycota	Leotiomycetes	Helotiales	Hyaloscyphaceae	Lachnum	Saprotroph
	OUT-1083	Fungi	Ascomycota	-	-	-	-	-
	OUT-1084	Fungi	Ascomycota	-	-	-	-	-
	OUT-1085	Fungi	-	-	-	-	-	-
	OUT-1086	Fungi	-	-	-	-	-	-
	OUT-1087	Fungi	-	-	-	-	-	-
	OUT-1088	Fungi	Ascomycota	Dothideomycetes	-	-	-	-
	OUT-1089	Fungi	Ascomycota	Dothideomycetes	Pleosporales	Pleosporaceae	-	-
	OUT-1090	Fungi	Ascomycota	Leotiomycetes	Helotiales	Helotiaceae	Articulospora	Saprotroph
	OUT-1091	Fungi	Ascomycota	Sordariomycetes	Sordariales	Lasiosphaeriaceae	Cercophora	Saprotroph
	OUT-1092	Fungi	Basidiomycota	Agaricomycetes	Agaricales	-	-	-
	OUT-1093	Fungi	Ascomycota	Eurotiomycetes	Eurotiales	Trichocomaceae	Penicillium	Saprotroph
	OUT-1094	Fungi	unidentified	unidentified	unidentified	unidentified	unidentified	-
	OUT-1095	Fungi	-	-	-	-	-	-
	OUT-1096	Fungi	-	-	-	-	-	-
	OUT-1097	Fungi	Ascomycota	Dothideomycetes	Pleosporales	Phaeosphaeriaceae	Phaeosphaeria	Saprotroph
	OUT-1098	Fungi	Glomeromycota	Glomeromycetes	Glomerales	Glomeraceae	Glomus	Arbuscular mycorrhizal
	OUT-1099	Fungi	Glomeromycota	Glomeromycetes	Glomerales	Glomeraceae	-	Arbuscular mycorrhizal
	OUT-1100	Fungi	-	-	-	-	-	-
	OUT-1101	Fungi	Ascomycota	Dothideomycetes	Pleosporales	Sporormiaceae	-	-
	OUT-1102	Fungi	Basidiomycota	Agaricomycetes	Auriculariales	Incertaesedis	Basidiodendron	Saprotroph
	OUT-1103	Fungi	Ascomycota	Sordariomycetes	Hypocreales	Hypocreaceae	-	Saprotroph
	OUT-1104	Fungi	-	-	-	-	-	-
	OUT-1105	Fungi	Ascomycota	Leotiomycetes	Helotiales	Incertaesedis	Xenopolyscytalum	Saprotroph
	OUT-1106	Fungi	Ascomycota	Leotiomycetes	Helotiales	Helotiaceae	Articulospora	Saprotroph
	OUT-1107	Fungi	Ascomycota	Pezizomycetes	Pezizales	Pezizaceae	Kalaharituber	Ectomycorrhizal
	OUT-1108	Fungi	-	-	-	-	-	-
	OUT-1109	Fungi	Basidiomycota	Agaricomycetes	Agaricales	Bolbitiaceae	Conocybe	Saprotroph
	OUT-1110	Fungi	Ascomycota	Sordariomycetes	Hypocreales	Hypocreaceae	-	Saprotroph
	OUT-1111	Fungi	Ascomycota	-	-	-	-	-
	OUT-1112	Fungi	Ascomycota	Dothideomycetes	-	-	-	-
	OUT-1113	Fungi	-	-	-	-	-	-
	OUT-1114	Fungi	Ascomycota	-	-	-	-	-
	OUT-1115	Fungi	Ascomycota	Eurotiomycetes	Onygenales	Onygenaceae	Auxarthron	Saprotroph
	OUT-1116	Fungi	Ascomycota	Eurotiomycetes	Eurotiales	Trichocomaceae	Penicillium	Saprotroph
	OUT-1117	Fungi	Ascomycota	Sordariomycetes	Microascales	Microascaceae	Scedosporium	Saprotroph
	OUT-1118	Fungi	Ascomycota	-	-	-	-	-
	OUT-1119	Fungi	Ascomycota	Dothideomycetes	-	-	-	-
	OUT-1120	Unclassified	-	-	-	-	-	-
	OUT-1121	Fungi	Basidiomycota	Agaricomycetes	Sebacinales	SebacinalesGroupB	Serendipita	Saprotroph
	OUT-1122	Fungi	Ascomycota	Leotiomycetes	-	-	-	-
	OUT-1123	Fungi	Ascomycota	-	-	-	-	-
	OUT-1124	Fungi	Ascomycota	Dothideomycetes	Pleosporales	Pleosporaceae	unidentified	-
	OUT-1125	Fungi	Ascomycota	Leotiomycetes	Helotiales	-	-	-
	OUT-1126	Fungi	Ascomycota	Eurotiomycetes	Eurotiales	Trichocomaceae	Penicillium	Saprotroph
	OUT-1127	Fungi	Ascomycota	-	-	-	-	-
	OUT-1128	Fungi	-	-	-	-	-	-
	OUT-1129	Fungi	Ascomycota	-	-	-	-	-
	OUT-1130	Fungi	Basidiomycota	Agaricomycetes	Auriculariales	Incertaesedis	Auricularia	Saprotroph
	OUT-1131	Fungi	-	-	-	-	-	-
	OUT-1132	Fungi	Chytridiomycota	Chytridiomycetes	Rhizophlyctidales	Rhizophlyctidaceae	Rhizophlyctis	Saprotroph
	OUT-1133	Fungi	Chytridiomycota	Chytridiomycetes	Rhizophlyctidales	Rhizophlyctidaceae	Rhizophlyctis	Saprotroph
	OUT-1134	Fungi	Ascomycota	Sordariomycetes	Coniochaetales	unidentified	unidentified	-
	OUT-1135	Fungi	Ascomycota	Saccharomycetes	Saccharomycetales	Lipomycetaceae	Lipomyces	Saprotroph
	OUT-1136	Fungi	-	-	-	-	-	-
	OUT-1137	Fungi	-	-	-	-	-	-
	OUT-1138	Fungi	Basidiomycota	Tremellomycetes	Tremellales	Incertaesedis	Cryptococcus	Saprotroph
	OUT-1139	Fungi	-	-	-	-	-	-
	OUT-1140	Fungi	Basidiomycota	Agaricomycetes	Agaricales	Cortinariaceae	Cortinarius	Ectomycorrhizal
	OUT-1141	Fungi	Basidiomycota	Agaricomycetes	Boletales	Coniophoraceae	-	-
	OUT-1142	Fungi	Basidiomycota	Agaricomycetes	Agaricales	Psathyrellaceae	Coprinopsis	Saprotroph
	OUT-1143	Fungi	Glomeromycota	Glomeromycetes	Glomerales	Glomeraceae	Glomus	Arbuscular mycorrhizal
	OUT-1144	Fungi	Basidiomycota	Tremellomycetes	Tremellales	Incertaesedis	Cryptococcus	Saprotroph
	OUT-1145	Fungi	Ascomycota	Leotiomycetes	Helotiales	-	-	-
	OUT-1146	Fungi	-	-	-	-	-	-
	OUT-1147	Fungi	Ascomycota	Dothideomycetes	Pleosporales	-	-	-
	OUT-1148	Fungi	Ascomycota	Sordariomycetes	Hypocreales	Incertaesedis	Acremonium	Saprotroph
	OUT-1149	Unclassified	-	-	-	-	-	-
	OUT-1150	Fungi	Ascomycota	Dothideomycetes	Pleosporales	Pleosporaceae	Pleospora	Plant pathogen
	OUT-1151	Fungi	Ascomycota	Sordariomycetes	Sordariales	-	-	-
	OUT-1152	Fungi	Ascomycota	-	-	-	-	-
	OUT-1153	Fungi	Ascomycota	Leotiomycetes	Helotiales	-	-	-
	OUT-1154	Fungi	Ascomycota	-	-	-	-	-
	OUT-1155	Fungi	Ascomycota	-	-	-	-	-
	OUT-1156	Fungi	Ascomycota	-	-	-	-	-
	OUT-1157	Fungi	Ascomycota	Sordariomycetes	Sordariales	-	-	-
	OUT-1158	Fungi	-	-	-	-	-	-
	OUT-1159	Fungi	-	-	-	-	-	-
	OUT-1160	Fungi	Basidiomycota	Agaricomycetes	-	-	-	-
	OUT-1161	Fungi	Basidiomycota	Agaricomycetes	Sebacinales	Sebacinaceae	Sebacina	Ectomycorrhizal
	OUT-1162	Fungi	Basidiomycota	Tremellomycetes	Tremellales	Incertaesedis	Dioszegia	Saprotroph
	OUT-1163	Fungi	Basidiomycota	Tremellomycetes	Cystofilobasidiales	Cystofilobasidiaceae	Cystofilobasidium	Saprotroph
	OUT-1164	Fungi	Basidiomycota	Agaricomycetes	Polyporales	Phanerochaetaceae	Phanerochaete	Saprotroph
	OUT-1165	Fungi	Basidiomycota	Agaricomycetes	Agaricales	Niaceae	Flagelloscypha	Saprotroph
	OUT-1166	Fungi	Ascomycota	Eurotiomycetes	unidentified	unidentified	unidentified	-
	OUT-1167	Fungi	Ascomycota	Dothideomycetes	Capnodiales	Mycosphaerellaceae	Ramularia	Plant pathogen
	OUT-1168	Fungi	Basidiomycota	Agaricomycetes	Cantharellales	Ceratobasidiaceae	Ceratobasidium	Saprotroph
	OUT-1169	Fungi	unidentified	unidentified	unidentified	unidentified	unidentified	-
	OUT-1170	Fungi	Zygomycota	Incertaesedis	Mucorales	Umbelopsidaceae	Umbelopsis	Saprotroph
	OUT-1171	Fungi	Ascomycota	Sordariomycetes	Hypocreales	Clavicipitaceae	Metarhizium	Animal parasite
	OUT-1172	Fungi	Zygomycota	Incertaesedis	Mortierellales	Mortierellaceae	-	-
	OUT-1173	Fungi	Ascomycota	Dothideomycetes	Pleosporales	-	-	-
	OUT-1174	Fungi	Ascomycota	-	-	-	-	-
	OUT-1175	Fungi	Ascomycota	Dothideomycetes	Pleosporales	-	-	-
	OUT-1176	Fungi	Chytridiomycota	Chytridiomycetes	Rhizophlyctidales	Rhizophlyctidaceae	Rhizophlyctis	Saprotroph
	OUT-1177	Fungi	Ascomycota	Eurotiomycetes	Chaetothyriales	Herpotrichiellaceae	Capronia	Saprotroph
	OUT-1178	Fungi	Basidiomycota	Agaricomycetes	Agaricales	-	-	-
	OUT-1179	Fungi	-	-	-	-	-	-
	OUT-1180	Fungi	Basidiomycota	Tremellomycetes	Tremellales	Incertaesedis	Cryptococcus	Saprotroph
	OUT-1181	Fungi	Ascomycota	Leotiomycetes	Helotiales	Incertaesedis	Tetracladium	Saprotroph
	OUT-1182	Fungi	Ascomycota	Incertaesedis	Incertaesedis	Incertaesedis	Retroconis	-
	OUT-1183	Fungi	-	-	-	-	-	-
	OUT-1184	Fungi	-	-	-	-	-	-
	OUT-1185	Fungi	Ascomycota	Sordariomycetes	Sordariales	Lasiosphaeriaceae	-	-
	OUT-1186	Fungi	Ascomycota	Sordariomycetes	Hypocreales	Bionectriaceae	unidentified	Saprotroph
	OUT-1187	Fungi	-	-	-	-	-	-
	OUT-1188	Fungi	Ascomycota	-	-	-	-	-
	OUT-1189	Fungi	-	-	-	-	-	-
	OUT-1190	Fungi	Basidiomycota	Agaricomycetes	Agaricales	Pleurotaceae	-	-
	OUT-1191	Fungi	-	-	-	-	-	-
	OUT-1192	Fungi	Ascomycota	Eurotiomycetes	Chaetothyriales	Herpotrichiellaceae	Capronia	Saprotroph
	OUT-1193	Fungi	-	-	-	-	-	-
	OUT-1194	Fungi	Basidiomycota	Agaricomycetes	Geastrales	Geastraceae	Geastrum	Saprotroph
	OUT-1195	Fungi	Ascomycota	Sordariomycetes	Magnaporthales	Magnaporthaceae	-	-
	OUT-1196	Fungi	Basidiomycota	Tremellomycetes	Tremellales	Incertaesedis	Cryptococcus	Saprotroph
	OUT-1197	Fungi	-	-	-	-	-	-
	OUT-1198	Fungi	-	-	-	-	-	-
	OUT-1199	Fungi	-	-	-	-	-	-
	OUT-1200	Fungi	Ascomycota	Dothideomycetes	Pleosporales	Pleosporaceae	Pleospora	Plant pathogen
	OUT-1201	Fungi	Ascomycota	Dothideomycetes	-	-	-	-
	OUT-1202	Fungi	Ascomycota	Sordariomycetes	Sordariales	Chaetomiaceae	Chaetomium	Saprotroph
	OUT-1203	Fungi	Ascomycota	Dothideomycetes	Pleosporales	-	-	-
	OUT-1204	Fungi	Ascomycota	Dothideomycetes	Venturiales	Venturiaceae	Venturia	Plant pathogen
	OUT-1205	Fungi	Ascomycota	Incertaesedis	Incertaesedis	Incertaesedis	Torula	Plant Pathogen
	OUT-1206	Fungi	Ascomycota	-	-	-	-	-
	OUT-1207	Fungi	Ascomycota	-	-	-	-	-
	OUT-1208	Fungi	Chytridiomycota	Chytridiomycetes	Rhizophlyctidales	Rhizophlyctidaceae	Rhizophlyctis	Saprotroph
	OUT-1209	Fungi	Ascomycota	Dothideomycetes	-	-	-	-
	OUT-1210	Fungi	Ascomycota	Eurotiomycetes	Eurotiales	Trichocomaceae	Aspergillus	Saprotroph
	OUT-1211	Fungi	Ascomycota	Sordariomycetes	Coniochaetales	Coniochaetaceae	Coniochaeta	Saprotroph
	OUT-1212	Fungi	Ascomycota	Dothideomycetes	Pleosporales	-	-	-
	OUT-1213	Fungi	Ascomycota	-	-	-	-	-
	OUT-1214	Fungi	Ascomycota	-	-	-	-	-
	OUT-1215	Fungi	Ascomycota	Dothideomycetes	Pleosporales	Leptosphaeriaceae	Acicuseptoria	Plant Pathogen
	OUT-1216	Fungi	Ascomycota	Dothideomycetes	Pleosporales	Incertaesedis	Ascochyta	Plant pathogen
	OUT-1217	Fungi	-	-	-	-	-	-
	OUT-1218	Fungi	Ascomycota	Dothideomycetes	-	-	-	-
	OUT-1219	Fungi	-	-	-	-	-	-
	OUT-1220	Fungi	Basidiomycota	Agaricomycetes	Agaricales	Entolomataceae	Clitopilus	Saprotroph
	OUT-1221	Fungi	Ascomycota	Dothideomycetes	Pleosporales	-	-	-
	OUT-1222	Fungi	Ascomycota	Sordariomycetes	Sordariales	Lasiosphaeriaceae	Cercophora	Saprotroph
	OUT-1223	Fungi	Basidiomycota	Tremellomycetes	Cystofilobasidiales	Cystofilobasidiaceae	Guehomyces	Saprotroph
	OUT-1224	Fungi	Ascomycota	Dothideomycetes	Capnodiales	-	-	-
	OUT-1225	Fungi	-	-	-	-	-	-
	OUT-1226	Fungi	Basidiomycota	Wallemiomycetes	Wallemiales	Wallemiaceae	Wallemia	Saprotroph
	OUT-1227	Fungi	Zygomycota	Incertaesedis	Mortierellales	Mortierellaceae	Mortierella	Saprotroph
	OUT-1228	Fungi	-	-	-	-	-	-
	OUT-1229	Fungi	-	-	-	-	-	-
	OUT-1230	Fungi	-	-	-	-	-	-
	OUT-1231	Fungi	Ascomycota	Pezizomycetes	Pezizales	Pyronemataceae	Hydnocystis	Ectomycorrhizal
	OUT-1232	Fungi	Basidiomycota	Tremellomycetes	-	-	-	-
	OUT-1233	Fungi	Ascomycota	Pezizomycetes	Pezizales	Incertaesedis	Oedocephalum	-
	OUT-1234	Fungi	Ascomycota	-	-	-	-	-
	OUT-1235	Fungi	-	-	-	-	-	-
	OUT-1236	Fungi	Ascomycota	-	-	-	-	-
	OUT-1237	Fungi	Basidiomycota	Agaricomycetes	Trechisporales	Hydnodontaceae	Trechispora	Saprotroph
	OUT-1238	Fungi	-	-	-	-	-	-
	OUT-1239	Fungi	Basidiomycota	Agaricomycetes	Cantharellales	Ceratobasidiaceae	Ceratobasidium	Saprotroph
	OUT-1240	Fungi	Basidiomycota	Agaricomycetes	Cantharellales	Ceratobasidiaceae	Ceratobasidium	Saprotroph
	OUT-1241	Fungi	Ascomycota	Sordariomycetes	Hypocreales	-	-	Saprotroph
	OUT-1242	Fungi	Basidiomycota	Agaricomycetes	Agaricales	Psathyrellaceae	Coprinellus	Saprotroph
	OUT-1243	Fungi	Ascomycota	-	-	-	-	-
	OUT-1244	Fungi	Ascomycota	Dothideomycetes	Hysteriales	Gloniaceae	Cenococcum	Ectomycorrhizal
	OUT-1245	Fungi	Ascomycota	Sordariomycetes	-	-	-	-
	OUT-1246	Fungi	Ascomycota	-	-	-	-	-
	OUT-1247	Fungi	Ascomycota	Leotiomycetes	-	-	-	-
	OUT-1248	Fungi	-	-	-	-	-	-
	OUT-1249	Fungi	Ascomycota	Sordariomycetes	Hypocreales	Ophiocordycipitaceae	Haptocillium	Animal parasite
	OUT-1250	Fungi	Ascomycota	-	-	-	-	-
	OUT-1251	Fungi	Chytridiomycota	Chytridiomycetes	Rhizophlyctidales	Rhizophlyctidaceae	Rhizophlyctis	Saprotroph
	OUT-1252	Fungi	Ascomycota	Pezizomycetes	Pezizales	Ascobolaceae	Ascobolus	Saprotroph
	OUT-1253	Fungi	Ascomycota	-	-	-	-	-
	OUT-1254	Fungi	Basidiomycota	Agaricomycetes	Cantharellales	Ceratobasidiaceae	-	-
	OUT-1255	Fungi	-	-	-	-	-	-
	OUT-1256	Fungi	-	-	-	-	-	-
	OUT-1257	Fungi	Ascomycota	Sordariomycetes	Incertaesedis	Plectosphaerellaceae	-	-
	OUT-1258	Fungi	Ascomycota	Eurotiomycetes	Verrucariales	Verrucariaceae	-	-
	OUT-1259	Fungi	-	-	-	-	-	-
	OUT-1260	Fungi	Ascomycota	-	-	-	-	-
	OUT-1261	Fungi	Chytridiomycota	-	-	-	-	-
	OUT-1262	Fungi	Basidiomycota	Agaricomycetes	Agaricales	Agaricaceae	Tulostoma	Saprotroph
	OUT-1263	Fungi	Ascomycota	Sordariomycetes	Sordariales	Chaetomiaceae	Chaetomium	Saprotroph
	OUT-1264	Fungi	Ascomycota	Eurotiomycetes	Arachnomycetales	Arachnomycetaceae	Arachnomyces	Saprotroph
	OUT-1265	Fungi	-	-	-	-	-	-
	OUT-1266	Fungi	Ascomycota	Incertaesedis	Incertaesedis	Incertaesedis	Wojnowicia	-
	OUT-1267	Fungi	Chytridiomycota	Chytridiomycetes	Olpidiales	Olpidiaceae	Olpidium	Plant pathogen
	OUT-1268	Fungi	Ascomycota	Leotiomycetes	Erysiphales	Erysiphaceae	Podosphaera	Plant pathogen
	OUT-1269	Fungi	Zygomycota	Incertaesedis	Mucorales	Umbelopsidaceae	Umbelopsis	Saprotroph
	OUT-1270	Fungi	Glomeromycota	Glomeromycetes	Glomerales	Glomeraceae	-	Arbuscular mycorrhizal
	OUT-1271	Fungi	-	-	-	-	-	-
	OUT-1272	Fungi	Ascomycota	Sordariomycetes	Sordariales	Incertaesedis	Ascotaiwania	Saprotroph
	OUT-1273	Fungi	Basidiomycota	Agaricomycetes	Auriculariales	-	-	-
	OUT-1274	Fungi	Ascomycota	Sordariomycetes	-	-	-	-
	OUT-1275	Fungi	Ascomycota	Archaeorhizomycetes	Archaeorhizomycetales	Archaeorhizomycetaceae	Archaeorhizomyces	Saprotroph
	OUT-1276	Fungi	Ascomycota	-	-	-	-	-
	OUT-1277	Fungi	Ascomycota	Dothideomycetes	Pleosporales	Pleosporaceae	Alternaria	Plant pathogen
	OUT-1278	Fungi	Ascomycota	Sordariomycetes	Chaetosphaeriales	Chaetosphaeriaceae	Chaetosphaeria	Saprotroph
	OUT-1279	Fungi	-	-	-	-	-	-
	OUT-1280	Fungi	Ascomycota	Eurotiomycetes	Arachnomycetales	Arachnomycetaceae	Arachnomyces	Saprotroph
	OUT-1281	Fungi	Basidiomycota	Agaricomycetes	Agaricales	Psathyrellaceae	Coprinellus	Saprotroph
	OUT-1282	Fungi	Ascomycota	Dothideomycetes	Dothideales	Incertaesedis	Celosporium	Ectomycorrhizal
	OUT-1283	Fungi	Ascomycota	-	-	-	-	-
	OUT-1284	Fungi	-	-	-	-	-	-
	OUT-1285	Fungi	Zygomycota	Incertaesedis	Mortierellales	Mortierellaceae	Mortierella	Saprotroph
	OUT-1286	Fungi	Glomeromycota	Glomeromycetes	Glomerales	Glomeraceae	-	Arbuscular mycorrhizal
	OUT-1287	Fungi	-	-	-	-	-	-
	OUT-1288	Fungi	unidentified	unidentified	unidentified	unidentified	unidentified	-
	OUT-1289	Fungi	Ascomycota	-	-	-	-	-
	OUT-1290	Fungi	Ascomycota	Dothideomycetes	Pleosporales	Phaeosphaeriaceae	Phaeosphaeria	Saprotroph
	OUT-1291	Fungi	Ascomycota	-	-	-	-	-
	OUT-1292	Fungi	Chytridiomycota	Chytridiomycetes	Spizellomycetales	Spizellomycetaceae	Powellomyces	Plant pathogen
	OUT-1293	Fungi	Ascomycota	-	-	-	-	-
	OUT-1294	Fungi	Ascomycota	Dothideomycetes	-	-	-	-
	OUT-1295	Fungi	Basidiomycota	Tremellomycetes	Tremellales	Incertaesedis	Cryptococcus	Saprotroph
	OUT-1296	Fungi	Basidiomycota	Tremellomycetes	-	-	-	-
	OUT-1297	Fungi	-	-	-	-	-	-
	OUT-1298	Fungi	-	-	-	-	-	-
	OUT-1299	Fungi	Basidiomycota	-	-	-	-	-
	OUT-1300	Fungi	-	-	-	-	-	-
	OUT-1301	Protista	Cercozoa	unidentified	unidentified	unidentified	unidentified	-
	OUT-1302	Fungi	-	-	-	-	-	-
	OUT-1303	Fungi	Ascomycota	Archaeorhizomycetes	Archaeorhizomycetales	Archaeorhizomycetaceae	Archaeorhizomyces	Saprotroph
	OUT-1304	Fungi	-	-	-	-	-	-
	OUT-1305	Fungi	Ascomycota	-	-	-	-	-
	OUT-1306	Fungi	Ascomycota	Leotiomycetes	-	-	-	-
	OUT-1307	Fungi	Basidiomycota	-	-	-	-	-
	OUT-1308	Fungi	-	-	-	-	-	-
	OUT-1309	Fungi	Ascomycota	Sordariomycetes	Xylariales	Incertaesedis	Coniocessia	Saprotroph
	OUT-1310	Fungi	Basidiomycota	Agaricomycetes	Auriculariales	Incertaesedis	-	-
	OUT-1311	Fungi	Glomeromycota	Glomeromycetes	Glomerales	Glomeraceae	Rhizophagus	Arbuscular mycorrhizal
	OUT-1312	Fungi	-	-	-	-	-	-
	OUT-1313	Fungi	Glomeromycota	Glomeromycetes	Glomerales	Glomeraceae	-	-
	OUT-1314	Fungi	-	-	-	-	-	-
	OUT-1315	Fungi	Ascomycota	Eurotiomycetes	Eurotiales	Trichocomaceae	Aspergillus	Saprotroph
	OUT-1316	Fungi	Ascomycota	Dothideomycetes	Pleosporales	Pleosporaceae	-	-
	OUT-1317	Fungi	Ascomycota	-	-	-	-	-
	OUT-1318	Fungi	-	-	-	-	-	-
	OUT-1319	Fungi	Ascomycota	Eurotiomycetes	Chaetothyriales	Herpotrichiellaceae	Rhinocladiella	Saprotroph
	OUT-1320	Fungi	-	-	-	-	-	-
	OUT-1321	Fungi	Basidiomycota	Agaricomycetes	-	-	-	-
	OUT-1322	Unclassified	-	-	-	-	-	-
	OUT-1323	Fungi	-	-	-	-	-	-
	OUT-1324	Fungi	Ascomycota	Incertaesedis	Incertaesedis	Incertaesedis	Chaetosphaeronema	-
	OUT-1325	Fungi	-	-	-	-	-	-
	OUT-1326	Fungi	Ascomycota	Eurotiomycetes	Onygenales	Onygenaceae	Chrysosporium	Saprotroph
	OUT-1327	Fungi	Ascomycota	-	-	-	-	-
	OUT-1328	Fungi	Ascomycota	Sordariomycetes	Hypocreales	Nectriaceae	Fusicolla	Saprotroph
	OUT-1329	Fungi	-	-	-	-	-	-
	OUT-1330	Fungi	Basidiomycota	Agaricomycetes	Agaricales	Entolomataceae	Entoloma	Plant pathogen
	OUT-1331	Fungi	Ascomycota	Sordariomycetes	Sordariales	Lasiosphaeriaceae	-	-
	OUT-1332	Fungi	-	-	-	-	-	-
	OUT-1333	Fungi	Ascomycota	-	-	-	-	-
	OUT-1334	Fungi	Ascomycota	Dothideomycetes	-	-	-	-
	OUT-1335	Fungi	Glomeromycota	Glomeromycetes	Glomerales	Glomeraceae	Glomus	Arbuscular mycorrhizal
	OUT-1336	Fungi	Ascomycota	Sordariomycetes	Magnaporthales	Magnaporthaceae	Pseudophialophora	-
	OUT-1337	Fungi	Ascomycota	Sordariomycetes	Microascales	Microascaceae	-	-
	OUT-1338	Fungi	Ascomycota	-	-	-	-	-
	OUT-1339	Fungi	Ascomycota	Sordariomycetes	Sordariales	Chaetomiaceae	Chaetomium	Saprotroph
	OUT-1340	Fungi	Ascomycota	Dothideomycetes	Pleosporales	Phaeosphaeriaceae	-	-
	OUT-1341	Fungi	Ascomycota	Leotiomycetes	-	-	-	-
	OUT-1342	Fungi	-	-	-	-	-	-
	OUT-1343	Fungi	-	-	-	-	-	-
	OUT-1344	Fungi	Ascomycota	Dothideomycetes	Pleosporales	Pleosporaceae	Crivellia	Plant pathogen
	OUT-1345	Fungi	Ascomycota	Eurotiomycetes	Eurotiales	Trichocomaceae	Penicillium	Saprotroph
	OUT-1346	Fungi	-	-	-	-	-	-
	OUT-1347	Fungi	Ascomycota	-	-	-	-	-
	OUT-1348	Fungi	Basidiomycota	Agaricomycetes	Auriculariales	Incertaesedis	Oliveonia	Saprotroph
	OUT-1349	Fungi	-	-	-	-	-	-
	OUT-1350	Fungi	-	-	-	-	-	-
	OUT-1351	Fungi	-	-	-	-	-	-
	OUT-1352	Fungi	-	-	-	-	-	-
	OUT-1353	Fungi	-	-	-	-	-	-
	OUT-1354	Fungi	Ascomycota	Pezizomycetes	Pezizales	Pyronemataceae	-	-
	OUT-1355	Fungi	Basidiomycota	Agaricomycetes	Russulales	Russulaceae	-	Ectomycorrhizal
	OUT-1356	Fungi	Ascomycota	-	-	-	-	-
	OUT-1357	Fungi	Ascomycota	Leotiomycetes	Thelebolales	Thelebolaceae	Antarctomyces	Saprotroph
	OUT-1358	Fungi	Ascomycota	Dothideomycetes	Capnodiales	-	-	-
	OUT-1359	Fungi	Ascomycota	Sordariomycetes	Hypocreales	Cordycipitaceae	Lecanicillium	Animal parasite
	OUT-1360	Fungi	Ascomycota	-	-	-	-	-
	OUT-1361	Fungi	Zygomycota	Incertaesedis	Mortierellales	Mortierellaceae	Mortierella	Saprotroph
	OUT-1362	Fungi	Ascomycota	Leotiomycetes	Helotiales	Hyaloscyphaceae	Lachnum	Saprotroph
	OUT-1363	Fungi	Basidiomycota	Agaricomycetes	Agaricales	Clavariaceae	Clavaria	Saprotroph
	OUT-1364	Fungi	-	-	-	-	-	-
	OUT-1365	Fungi	Ascomycota	Dothideomycetes	Pleosporales	Incertaesedis	Phaeomycocentrospora	-
	OUT-1366	Fungi	Ascomycota	Incertaesedis	Incertaesedis	Incertaesedis	Petrakia	-
	OUT-1367	Fungi	Basidiomycota	Agaricomycetes	Cantharellales	Ceratobasidiaceae	-	-
	OUT-1368	Fungi	-	-	-	-	-	-
	OUT-1369	Fungi	Ascomycota	Sordariomycetes	-	-	-	-
	OUT-1370	Fungi	Ascomycota	Pezizomycetes	Pezizales	Pyronemataceae	Pseudaleuria	Saprotroph
	OUT-1371	Fungi	-	-	-	-	-	-
	OUT-1372	Fungi	Ascomycota	Sordariomycetes	Glomerellales	Apiosporaceae	Arthrinium	Saprotroph
	OUT-1373	Fungi	-	-	-	-	-	-
	OUT-1374	Fungi	Ascomycota	Sordariomycetes	Microascales	Microascaceae	unidentified	-
	OUT-1375	Fungi	Ascomycota	Dothideomycetes	Capnodiales	-	-	-
	OUT-1376	Fungi	Ascomycota	Sordariomycetes	Sordariales	Chaetomiaceae	-	-
	OUT-1377	Fungi	Ascomycota	Dothideomycetes	Pleosporales	Sporormiaceae	Preussia	Saprotroph
	OUT-1378	Fungi	Ascomycota	-	-	-	-	-
	OUT-1379	Fungi	-	-	-	-	-	-
	OUT-1380	Fungi	Ascomycota	Sordariomycetes	Sordariales	Lasiosphaeriaceae	Zopfiella	Saprotroph
	OUT-1381	Fungi	-	-	-	-	-	-
	OUT-1382	Fungi	-	-	-	-	-	-
	OUT-1383	Fungi	Basidiomycota	Agaricomycetes	Agaricales	Hygrophoraceae	Hygrophorus	Ectomycorrhizal
	OUT-1384	Fungi	Ascomycota	Eurotiomycetes	-	-	-	-
	OUT-1385	Fungi	Ascomycota	Eurotiomycetes	Arachnomycetales	Arachnomycetaceae	-	-
	OUT-1386	Fungi	Basidiomycota	Agaricomycetes	Thelephorales	Thelephoraceae	Pseudotomentella	Ectomycorrhizal
	OUT-1387	Fungi	Basidiomycota	Agaricomycetes	Agaricales	Tricholomataceae	Melanoleuca	Saprotroph
	OUT-1388	Fungi	Ascomycota	Leotiomycetes	Helotiales	unidentified	unidentified	-
	OUT-1389	Fungi	Ascomycota	Sordariomycetes	Microascales	Microascaceae	Microascus	Saprotroph
	OUT-1390	Fungi	Ascomycota	Dothideomycetes	Pleosporales	Phaeosphaeriaceae	unidentified	-
	OUT-1391	Fungi	Ascomycota	Incertaesedis	Incertaesedis	Incertaesedis	Ypsilina	Saprotroph
	OUT-1392	Fungi	Basidiomycota	Agaricomycetes	Agaricales	Cortinariaceae	Cortinarius	Ectomycorrhizal
	OUT-1393	Fungi	unidentified	unidentified	unidentified	unidentified	unidentified	-
	OUT-1394	Fungi	Ascomycota	-	-	-	-	-
	OUT-1395	Fungi	Zygomycota	Incertaesedis	Mortierellales	Mortierellaceae	Mortierella	Saprotroph
	OUT-1396	Fungi	-	-	-	-	-	-
	OUT-1397	Fungi	Ascomycota	Leotiomycetes	Helotiales	-	-	-
	OUT-1398	Fungi	Ascomycota	-	-	-	-	-
	OUT-1399	Fungi	Ascomycota	Eurotiomycetes	Chaetothyriales	Herpotrichiellaceae	Cladophialophora	Saprotroph
	OUT-1400	Fungi	unidentified	unidentified	unidentified	unidentified	unidentified	-
	OUT-1401	Fungi	Ascomycota	Sordariomycetes	Microascales	Halosphaeriaceae	unidentified	-
	OUT-1402	Fungi	Ascomycota	Leotiomycetes	Helotiales	-	-	-
	OUT-1403	Fungi	Ascomycota	Dothideomycetes	-	-	-	-
	OUT-1404	Fungi	Ascomycota	Sordariomycetes	Sordariales	Lasiosphaeriaceae	Zopfiella	Saprotroph
	OUT-1405	Fungi	Ascomycota	Sordariomycetes	Magnaporthales	Magnaporthaceae	Gaeumannomyces	Plant pathogen
	OUT-1406	Fungi	Ascomycota	-	-	-	-	-
	OUT-1407	Fungi	-	-	-	-	-	-
	OUT-1408	Fungi	Ascomycota	Sordariomycetes	Sordariales	Lasiosphaeriaceae	Schizothecium	Saprotroph
	OUT-1409	Fungi	Basidiomycota	Agaricomycetes	Agaricales	Agaricaceae	Lycoperdon	Saprotroph
	OUT-1410	Fungi	-	-	-	-	-	-
	OUT-1411	Unclassified	-	-	-	-	-	-
	OUT-1412	Fungi	-	-	-	-	-	-
	OUT-1413	Fungi	-	-	-	-	-	-
	OUT-1414	Fungi	Ascomycota	Dothideomycetes	-	-	-	-
	OUT-1415	Fungi	-	-	-	-	-	-
	OUT-1416	Fungi	Ascomycota	Dothideomycetes	-	-	-	-
	OUT-1417	Fungi	Ascomycota	-	-	-	-	-
	OUT-1418	Fungi	Basidiomycota	Agaricomycetes	Atheliales	Atheliaceae	Athelopsis	Saprotroph
	OUT-1419	Fungi	Ascomycota	-	-	-	-	-
	OUT-1420	Fungi	Ascomycota	-	-	-	-	-
	OUT-1421	Fungi	-	-	-	-	-	-
	OUT-1422	Fungi	Ascomycota	Eurotiomycetes	Chaetothyriales	Herpotrichiellaceae	Phaeococcomyces	Saprotroph
	OUT-1423	Fungi	-	-	-	-	-	-
	OUT-1424	Fungi	Zygomycota	Incertaesedis	Mortierellales	Mortierellaceae	Mortierella	Saprotroph
	OUT-1425	Fungi	Ascomycota	Eurotiomycetes	Onygenales	-	-	-
	OUT-1426	Fungi	Ascomycota	-	-	-	-	-
	OUT-1427	Fungi	Glomeromycota	Glomeromycetes	Glomerales	Glomeraceae	Glomus	Arbuscular mycorrhizal
	OUT-1428	Fungi	Zygomycota	Incertaesedis	Mortierellales	Mortierellaceae	Mortierella	Saprotroph
	OUT-1429	Fungi	Ascomycota	Eurotiomycetes	Verrucariales	Verrucariaceae	unidentified	-
	OUT-1430	Fungi	Ascomycota	Dothideomycetes	Pleosporales	-	-	-
	OUT-1431	Fungi	Glomeromycota	Glomeromycetes	Glomerales	Glomeraceae	Glomus	Arbuscular mycorrhizal
	OUT-1432	Fungi	-	-	-	-	-	-
	OUT-1433	Fungi	-	-	-	-	-	-
	OUT-1434	Fungi	Ascomycota	Sordariomycetes	Xylariales	Amphisphaeriaceae	Truncatella	Plant pathogen
	OUT-1435	Fungi	Ascomycota	Dothideomycetes	Pleosporales	Sporormiaceae	Sporormiella	Saprotroph
	OUT-1436	Fungi	-	-	-	-	-	-
	OUT-1437	Fungi	-	-	-	-	-	-
	OUT-1438	Unclassified	-	-	-	-	-	-
	OUT-1439	Fungi	Ascomycota	Sordariomycetes	Sordariales	Incertaesedis	Madurella	-
	OUT-1440	Fungi	Chytridiomycota	Monoblepharidomycetes	Monoblepharidales	unidentified	unidentified	-
	OUT-1441	Unclassified	-	-	-	-	-	-
	OUT-1442	Unclassified	-	-	-	-	-	-
	OUT-1443	Fungi	Basidiomycota	Agaricomycetes	Agaricales	Agaricaceae	Tulostoma	Saprotroph
	OUT-1444	Fungi	-	-	-	-	-	-
	OUT-1445	Fungi	Ascomycota	Dothideomycetes	Pleosporales	Montagnulaceae	Paraconiothyrium	Saprotroph
	OUT-1446	Fungi	Ascomycota	Leotiomycetes	Incertaesedis	Myxotrichaceae	Oidiodendron	Saprotroph
	OUT-1447	Fungi	unidentified	unidentified	unidentified	unidentified	unidentified	-
	OUT-1448	Fungi	Ascomycota	-	-	-	-	-
	OUT-1449	Fungi	Ascomycota	Sordariomycetes	Coniochaetales	Coniochaetaceae	Lecythophora	Saprotroph
	OUT-1450	Fungi	-	-	-	-	-	-
	OUT-1451	Fungi	Glomeromycota	Glomeromycetes	Glomerales	Glomeraceae	Glomus	Arbuscular mycorrhizal
	OUT-1452	Fungi	-	-	-	-	-	-
	OUT-1453	Fungi	Basidiomycota	Agaricomycetes	Agaricales	Bolbitiaceae	Conocybe	Saprotroph
	OUT-1454	Fungi	Ascomycota	Sordariomycetes	Hypocreales	Nectriaceae	Fusarium	Plant pathogen
	OUT-1455	Fungi	Ascomycota	Sordariomycetes	-	-	-	-
	OUT-1456	Fungi	-	-	-	-	-	-
	OUT-1457	Fungi	Ascomycota	Dothideomycetes	Pleosporales	Sporormiaceae	unidentified	-
	OUT-1458	Fungi	Ascomycota	-	-	-	-	-
	OUT-1459	Fungi	Basidiomycota	Agaricomycetes	Agaricales	Agaricaceae	Agaricus	Saprotroph
	OUT-1460	Fungi	-	-	-	-	-	-
	OUT-1461	Fungi	-	-	-	-	-	-
	OUT-1462	Fungi	-	-	-	-	-	-
	OUT-1463	Fungi	Ascomycota	-	-	-	-	-
	OUT-1464	Fungi	Ascomycota	-	-	-	-	-
	OUT-1465	Fungi	Ascomycota	-	-	-	-	-
	OUT-1466	Fungi	Basidiomycota	Agaricomycetes	Agaricales	Inocybaceae	Inocybe	Ectomycorrhizal
	OUT-1467	Fungi	Basidiomycota	Agaricomycetes	Corticiales	Corticiaceae	-	-
	OUT-1468	Fungi	unidentified	unidentified	unidentified	unidentified	unidentified	-
	OUT-1469	Fungi	Ascomycota	Sordariomycetes	-	-	-	-
	OUT-1470	Fungi	Ascomycota	Pezizomycetes	Pezizales	Incertaesedis	Oedocephalum	-
	OUT-1471	Fungi	Ascomycota	-	-	-	-	-
	OUT-1472	Fungi	-	-	-	-	-	-
	OUT-1473	Fungi	Basidiomycota	Tremellomycetes	Tremellales	Incertaesedis	Cryptococcus	Saprotroph
	OUT-1474	Fungi	Ascomycota	-	-	-	-	-
	OUT-1475	Fungi	Ascomycota	Dothideomycetes	Pleosporales	Sporormiaceae	-	-
	OUT-1476	Fungi	Basidiomycota	Agaricomycetes	Thelephorales	Thelephoraceae	-	-
	OUT-1477	Fungi	Ascomycota	Dothideomycetes	Pleosporales	Sporormiaceae	Preussia	Saprotroph
	OUT-1478	Fungi	Ascomycota	Sordariomycetes	Hypocreales	Incertaesedis	Gliomastix	Saprotroph
	OUT-1479	Fungi	-	-	-	-	-	-
	OUT-1480	Fungi	-	-	-	-	-	-
	OUT-1481	Fungi	Ascomycota	Eurotiomycetes	-	-	-	-
	OUT-1482	Fungi	Ascomycota	-	-	-	-	-
	OUT-1483	Fungi	Glomeromycota	Glomeromycetes	Glomerales	Glomeraceae	-	Arbuscular mycorrhizal
	OUT-1484	Fungi	Ascomycota	Sordariomycetes	Microascales	Microascaceae	unidentified	-
	OUT-1485	Fungi	-	-	-	-	-	-
	OUT-1486	Fungi	Chytridiomycota	Chytridiomycetes	Spizellomycetales	Spizellomycetaceae	Powellomyces	Plant pathogen
	OUT-1487	Fungi	Ascomycota	Sordariomycetes	Sordariales	Chaetomiaceae	Chaetomium	Saprotroph
	OUT-1488	Fungi	unidentified	unidentified	unidentified	unidentified	unidentified	-
	OUT-1489	Fungi	unidentified	unidentified	unidentified	unidentified	unidentified	-
	OUT-1490	Fungi	Ascomycota	-	-	-	-	-
	OUT-1491	Fungi	Ascomycota	Dothideomycetes	Incertaesedis	Eremomycetaceae	Arthrographis	Saprotroph
	OUT-1492	Fungi	Ascomycota	Eurotiomycetes	Onygenales	Gymnoascaceae	Gymnoascus	Saprotroph
	OUT-1493	Fungi	-	-	-	-	-	-
	OUT-1494	Fungi	-	-	-	-	-	-
	OUT-1495	Fungi	Ascomycota	-	-	-	-	-
	OUT-1496	Fungi	Ascomycota	Eurotiomycetes	Chaetothyriales	Incertaesedis	Bradymyces	-
	OUT-1497	Fungi	Ascomycota	Dothideomycetes	Dothideales	Dothideaceae	Endoconidioma	Saprotroph
	OUT-1498	Fungi	Ascomycota	Dothideomycetes	Pleosporales	Incertaesedis	Ochrocladosporium	Saprotroph
	OUT-1499	Fungi	-	-	-	-	-	-
	OUT-1500	Fungi	Ascomycota	Eurotiomycetes	Chaetothyriales	-	-	-
	OUT-1501	Fungi	Glomeromycota	Glomeromycetes	Glomerales	Glomeraceae	Rhizophagus	Arbuscular mycorrhizal
	OUT-1502	Fungi	Ascomycota	Eurotiomycetes	Eurotiales	Trichocomaceae	Aspergillus	Saprotroph
	OUT-1503	Fungi	Glomeromycota	Glomeromycetes	Glomerales	Glomeraceae	-	Arbuscular mycorrhizal
	OUT-1504	Fungi	-	-	-	-	-	-
	OUT-1505	Fungi	-	-	-	-	-	-
	OUT-1506	Fungi	Ascomycota	Dothideomycetes	Capnodiales	Incertaesedis	unidentified	-
	OUT-1507	Fungi	Ascomycota	Sordariomycetes	Xylariales	unidentified	unidentified	-
	OUT-1508	Fungi	-	-	-	-	-	-
	OUT-1509	Fungi	Ascomycota	Lecanoromycetes	-	-	-	-
	OUT-1510	Fungi	Ascomycota	Eurotiomycetes	Chaetothyriales	Herpotrichiellaceae	Cladophialophora	Saprotroph
	OUT-1511	Fungi	-	-	-	-	-	-
	OUT-1512	Fungi	-	-	-	-	-	-
	OUT-1513	Fungi	-	-	-	-	-	-
	OUT-1514	Fungi	Ascomycota	Sordariomycetes	-	-	-	-
	OUT-1515	Fungi	Basidiomycota	Agaricomycetes	Agaricales	Inocybaceae	Simocybe	Saprotroph
	OUT-1516	Fungi	-	-	-	-	-	-
	OUT-1517	Fungi	Ascomycota	Dothideomycetes	Pleosporales	Montagnulaceae	Paraconiothyrium	Saprotroph
	OUT-1518	Fungi	Basidiomycota	Agaricomycetes	Geastrales	Geastraceae	Geastrum	Saprotroph
	OUT-1519	Fungi	-	-	-	-	-	-
	OUT-1520	Fungi	Ascomycota	Leotiomycetes	Helotiales	Incertaesedis	unidentified	-
	OUT-1521	Fungi	-	-	-	-	-	-
	OUT-1522	Fungi	Ascomycota	Leotiomycetes	Helotiales	Incertaesedis	Tetracladium	Saprotroph
	OUT-1523	Fungi	Ascomycota	Leotiomycetes	Helotiales	unidentified	unidentified	-
	OUT-1524	Fungi	Ascomycota	Dothideomycetes	Pleosporales	-	-	-
	OUT-1525	Fungi	Ascomycota	-	-	-	-	-
	OUT-1526	Fungi	-	-	-	-	-	-
	OUT-1527	Fungi	Ascomycota	Sordariomycetes	Hypocreales	Nectriaceae	Cosmospora	Mycoparasite
	OUT-1528	Fungi	Basidiomycota	Tremellomycetes	Tremellales	Incertaesedis	Cryptococcus	Saprotroph
	OUT-1529	Fungi	-	-	-	-	-	-
	OUT-1530	Fungi	Basidiomycota	Agaricomycetes	Cantharellales	Ceratobasidiaceae	unidentified	-
	OUT-1531	Fungi	Ascomycota	Eurotiomycetes	Eurotiales	Trichocomaceae	Penicillium	Saprotroph
	OUT-1532	Fungi	Ascomycota	Sordariomycetes	Sordariales	-	-	-
	OUT-1533	Fungi	Ascomycota	-	-	-	-	-
	OUT-1534	Fungi	Ascomycota	Sordariomycetes	Xylariales	Xylariaceae	Coniolariella	Saprotroph
	OUT-1535	Fungi	Ascomycota	Sordariomycetes	Hypocreales	Incertaesedis	Myrothecium	Saprotroph
	OUT-1536	Fungi	-	-	-	-	-	-
	OUT-1537	Fungi	Ascomycota	Dothideomycetes	Capnodiales	Incertaesedis	Capnobotryella	Saprotroph
	OUT-1538	Fungi	-	-	-	-	-	-
	OUT-1539	Fungi	Ascomycota	-	-	-	-	-
	OUT-1540	Fungi	Ascomycota	-	-	-	-	-
	OUT-1541	Fungi	Ascomycota	Sordariomycetes	Hypocreales	Incertaesedis	Stachybotrys	Saprotroph
	OUT-1542	Fungi	Chytridiomycota	Chytridiomycetes	Spizellomycetales	Spizellomycetaceae	-	-
	OUT-1543	Fungi	-	-	-	-	-	-
	OUT-1544	Fungi	unidentified	unidentified	unidentified	unidentified	unidentified	-
	OUT-1545	Fungi	Ascomycota	Eurotiomycetes	Chaetothyriales	Herpotrichiellaceae	Rhinocladiella	Saprotroph
	OUT-1546	Fungi	Basidiomycota	Tremellomycetes	Cystofilobasidiales	Cystofilobasidiaceae	Udeniomyces	Saprotroph
	OUT-1547	Fungi	Glomeromycota	Glomeromycetes	Glomerales	Glomeraceae	Rhizophagus	Arbuscular mycorrhizal
	OUT-1548	Fungi	Ascomycota	Dothideomycetes	Pleosporales	-	-	-
	OUT-1549	Fungi	Ascomycota	Sordariomycetes	Hypocreales	-	-	Saprotroph
	OUT-1550	Fungi	Ascomycota	-	-	-	-	-
	OUT-1551	Fungi	Ascomycota	Dothideomycetes	Pleosporales	Sporormiaceae	-	-
	OUT-1552	Fungi	-	-	-	-	-	-
	OUT-1553	Fungi	-	-	-	-	-	-
	OUT-1554	Fungi	Basidiomycota	Tremellomycetes	Tremellales	Incertaesedis	Cryptococcus	Saprotroph
	OUT-1555	Fungi	Basidiomycota	Agaricomycetes	Agaricales	Inocybaceae	Tubaria	Saprotroph
	OUT-1556	Fungi	Ascomycota	Eurotiomycetes	Eurotiales	Trichocomaceae	Talaromyces	Saprotroph
	OUT-1557	Fungi	-	-	-	-	-	-
	OUT-1558	Fungi	Basidiomycota	Agaricomycetes	Cantharellales	Hydnaceae	Sistotrema	Saprotroph
	OUT-1559	Fungi	Ascomycota	-	-	-	-	-
	OUT-1560	Fungi	Glomeromycota	Glomeromycetes	Glomerales	Glomeraceae	-	Arbuscular mycorrhizal
	OUT-1561	Fungi	-	-	-	-	-	-
	OUT-1562	Fungi	Ascomycota	Eurotiomycetes	Onygenales	Ajellomycetaceae	-	Plant Pathogen
	OUT-1563	Fungi	Ascomycota	-	-	-	-	-
	OUT-1564	Fungi	Ascomycota	-	-	-	-	-
	OUT-1565	Fungi	Ascomycota	Leotiomycetes	Incertaesedis	Myxotrichaceae	-	-
	OUT-1566	Fungi	Ascomycota	Leotiomycetes	Helotiales	Incertaesedis	Rhexocercosporidium	Plant pathogen
	OUT-1567	Fungi	-	-	-	-	-	-
	OUT-1568	Fungi	Ascomycota	Eurotiomycetes	Onygenales	Onygenaceae	Auxarthron	Saprotroph
	OUT-1569	Fungi	Ascomycota	Eurotiomycetes	Onygenales	Gymnoascaceae	Gymnoascus	Saprotroph
	OUT-1570	Fungi	-	-	-	-	-	-
	OUT-1571	Fungi	Ascomycota	Dothideomycetes	Capnodiales	-	-	-
	OUT-1572	Fungi	-	-	-	-	-	-
	OUT-1573	Fungi	Basidiomycota	Agaricomycetes	Agaricales	Cortinariaceae	Cortinarius	Ectomycorrhizal
	OUT-1574	Fungi	-	-	-	-	-	-
	OUT-1575	Fungi	Ascomycota	Dothideomycetes	Pleosporales	Incertaesedis	Ochrocladosporium	Saprotroph
	OUT-1576	Fungi	-	-	-	-	-	-
	OUT-1577	Fungi	Ascomycota	-	-	-	-	-
	OUT-1578	Fungi	Ascomycota	Dothideomycetes	Capnodiales	-	-	-
	OUT-1579	Fungi	Ascomycota	Sordariomycetes	Microascales	Microascaceae	-	-
	OUT-1580	Fungi	Basidiomycota	Agaricomycetes	Agaricales	Agaricaceae	Chlorophyllum	Saprotroph
	OUT-1581	Fungi	Ascomycota	-	-	-	-	-
	OUT-1582	Fungi	Ascomycota	Pezizomycetes	Pezizales	Pezizaceae	Peziza	Saprotroph
	OUT-1583	Fungi	Ascomycota	-	-	-	-	-
	OUT-1584	Fungi	-	-	-	-	-	-
	OUT-1585	Fungi	Chytridiomycota	Chytridiomycetes	Rhizophlyctidales	Rhizophlyctidaceae	Rhizophlyctis	Saprotroph
	OUT-1586	Fungi	-	-	-	-	-	-
	OUT-1587	Fungi	Chytridiomycota	Chytridiomycetes	Spizellomycetales	Spizellomycetaceae	Powellomyces	Plant pathogen
	OUT-1588	Fungi	Ascomycota	-	-	-	-	-
	OUT-1589	Fungi	Ascomycota	Eurotiomycetes	Chaetothyriales	Herpotrichiellaceae	Rhinocladiella	Saprotroph
	OUT-1590	Fungi	Basidiomycota	Agaricomycetes	Agaricales	-	-	-
	OUT-1591	Fungi	-	-	-	-	-	-
	OUT-1592	Fungi	Ascomycota	Dothideomycetes	Pleosporales	Didymosphaeriaceae	Roussoella	Saprotroph
	OUT-1593	Fungi	Glomeromycota	Glomeromycetes	unidentified	unidentified	unidentified	Arbuscular mycorrhizal
	OUT-1594	Fungi	-	-	-	-	-	-
	OUT-1595	Fungi	-	-	-	-	-	-
	OUT-1596	Fungi	-	-	-	-	-	-
	OUT-1597	Fungi	-	-	-	-	-	-
	OUT-1598	Fungi	Basidiomycota	Agaricomycetes	Russulales	Russulaceae	Russula	Ectomycorrhizal
	OUT-1599	Fungi	Glomeromycota	Glomeromycetes	Glomerales	Glomeraceae	Rhizophagus	Arbuscular mycorrhizal
	OUT-1600	Fungi	-	-	-	-	-	-
	OUT-1601	Fungi	Ascomycota	Eurotiomycetes	Onygenales	Gymnoascaceae	Kraurogymnocarpa	Saprotroph
	OUT-1602	Fungi	Basidiomycota	Agaricomycetes	Atheliales	Atheliaceae	Piloderma	Ectomycorrhizal
	OUT-1603	Fungi	Ascomycota	Sordariomycetes	Microascales	Microascaceae	Pseudallescheria	Saprotroph
	OUT-1604	Fungi	Ascomycota	Sordariomycetes	Hypocreales	Incertaesedis	Stachybotrys	Saprotroph
	OUT-1605	Fungi	Ascomycota	Leotiomycetes	Incertaesedis	Myxotrichaceae	unidentified	-
	OUT-1606	Fungi	Ascomycota	Sordariomycetes	Sordariales	Chaetomiaceae	Chaetomium	Saprotroph
	OUT-1607	Fungi	Ascomycota	Leotiomycetes	Helotiales	-	-	-
	OUT-1608	Fungi	-	-	-	-	-	-
	OUT-1609	Fungi	Ascomycota	Sordariomycetes	-	-	-	-
	OUT-1610	Fungi	Ascomycota	Sordariomycetes	Sordariales	-	-	-
	OUT-1611	Fungi	Ascomycota	Leotiomycetes	Incertaesedis	Myxotrichaceae	Myxotrichum	Saprotroph
	OUT-1612	Fungi	Ascomycota	Leotiomycetes	Incertaesedis	Incertaesedis	Eleutheromyces	-
	OUT-1613	Fungi	Ascomycota	Sordariomycetes	Sordariales	Lasiosphaeriaceae	-	-
	OUT-1614	Fungi	-	-	-	-	-	-
	OUT-1615	Fungi	Glomeromycota	Glomeromycetes	Glomerales	Glomeraceae	Glomus	Arbuscular mycorrhizal
	OUT-1616	Fungi	Ascomycota	Dothideomycetes	Pleosporales	Phaeosphaeriaceae	Ampelomyces	Saprotroph
	OUT-1617	Fungi	-	-	-	-	-	-
	OUT-1618	Fungi	Ascomycota	-	-	-	-	-
	OUT-1619	Fungi	Ascomycota	Eurotiomycetes	Chaetothyriales	-	-	-
	OUT-1620	Fungi	-	-	-	-	-	-
	OUT-1621	Fungi	unidentified	unidentified	unidentified	unidentified	unidentified	-
	OUT-1622	Fungi	-	-	-	-	-	-
	OUT-1623	Fungi	-	-	-	-	-	-
	OUT-1624	Fungi	Ascomycota	-	-	-	-	-
	OUT-1625	Fungi	-	-	-	-	-	-
	OUT-1626	Fungi	Ascomycota	-	-	-	-	-
	OUT-1627	Fungi	Glomeromycota	Glomeromycetes	Glomerales	Glomeraceae	Glomus	Arbuscular mycorrhizal
	OUT-1628	Fungi	Ascomycota	Sordariomycetes	Sordariales	Lasiosphaeriaceae	-	-
	OUT-1629	Fungi	Ascomycota	-	-	-	-	-
	OUT-1630	Fungi	Ascomycota	Lecanoromycetes	Ostropales	Stictidaceae	Cryptodiscus	Saprotroph
	OUT-1631	Fungi	Basidiomycota	Agaricomycetes	Russulales	Lachnocladiaceae	Scytinostroma	Saprotroph
	OUT-1632	Fungi	Basidiomycota	Agaricomycetes	Agaricales	Psathyrellaceae	Parasola	Saprotroph
	OUT-1633	Fungi	Ascomycota	-	-	-	-	-
	OUT-1634	Fungi	-	-	-	-	-	-
	OUT-1635	Fungi	Ascomycota	Dothideomycetes	Pleosporales	Sporormiaceae	-	-
	OUT-1636	Fungi	Basidiomycota	Agaricomycetes	Cantharellales	Ceratobasidiaceae	Ceratobasidium	Saprotroph
	OUT-1637	Fungi	Ascomycota	Sordariomycetes	Sordariales	Chaetomiaceae	Corynascus	Saprotroph
	OUT-1638	Fungi	Ascomycota	-	-	-	-	-
	OUT-1639	Fungi	Ascomycota	-	-	-	-	-
	OUT-1640	Fungi	Glomeromycota	Glomeromycetes	Glomerales	Glomeraceae	-	Arbuscular mycorrhizal
	OUT-1641	Fungi	Ascomycota	Sordariomycetes	Sordariales	-	-	-
	OUT-1642	Fungi	-	-	-	-	-	-
	OUT-1643	Fungi	Basidiomycota	Agaricomycetes	Agaricales	Agaricaceae	Tulostoma	Saprotroph
	OUT-1644	Fungi	Ascomycota	-	-	-	-	-
	OUT-1645	Fungi	unidentified	unidentified	unidentified	unidentified	unidentified	-
	OUT-1646	Fungi	-	-	-	-	-	-
	OUT-1647	Fungi	unidentified	unidentified	unidentified	unidentified	unidentified	-
	OUT-1648	Fungi	-	-	-	-	-	-
	OUT-1649	Fungi	Basidiomycota	Microbotryomycetes	unidentified	unidentified	unidentified	-
	OUT-1650	Fungi	Ascomycota	Pezizomycetes	Pezizales	Ascobolaceae	Ascobolus	Saprotroph
	OUT-1651	Fungi	-	-	-	-	-	-
	OUT-1652	Fungi	-	-	-	-	-	-
	OUT-1653	Fungi	Ascomycota	Sordariomycetes	Xylariales	Xylariaceae	Coniolariella	Saprotroph
	OUT-1654	Fungi	Ascomycota	Sordariomycetes	Sordariales	Cephalothecaceae	Cephalotheca	Saprotroph
	OUT-1655	Fungi	Ascomycota	Dothideomycetes	Pleosporales	Incertaesedis	unidentified	-
	OUT-1656	Fungi	-	-	-	-	-	-
	OUT-1657	Fungi	Ascomycota	Dothideomycetes	Capnodiales	Mycosphaerellaceae	Caryophylloseptoria	-
	OUT-1658	Fungi	-	-	-	-	-	-
	OUT-1659	Fungi	-	-	-	-	-	-
	OUT-1660	Fungi	-	-	-	-	-	-
	OUT-1661	Fungi	Ascomycota	Sordariomycetes	Hypocreales	Nectriaceae	Fusarium	Plant pathogen
	OUT-1662	Fungi	Basidiomycota	Agaricomycetes	Agaricales	-	-	-
	OUT-1663	Fungi	-	-	-	-	-	-
	OUT-1664	Fungi	-	-	-	-	-	-
	OUT-1665	Fungi	Ascomycota	Sordariomycetes	-	-	-	-
	OUT-1666	Fungi	Basidiomycota	Agaricomycetes	Hymenochaetales	Schizoporaceae	Hyphodontia	Saprotroph
	OUT-1667	Fungi	Ascomycota	-	-	-	-	-
	OUT-1668	Fungi	Ascomycota	Sordariomycetes	Sordariales	Lasiosphaeriaceae	Schizothecium	Saprotroph
	OUT-1669	Fungi	-	-	-	-	-	-
	OUT-1670	Fungi	Ascomycota	Eurotiomycetes	Eurotiales	Trichocomaceae	Penicillium	Saprotroph
	OUT-1671	Fungi	Ascomycota	Dothideomycetes	Pleosporales	-	-	-
	OUT-1672	Fungi	Ascomycota	-	-	-	-	-
	OUT-1673	Fungi	-	-	-	-	-	-
	OUT-1674	Fungi	Ascomycota	Dothideomycetes	Capnodiales	Incertaesedis	Capnobotryella	Saprotroph
	OUT-1675	Fungi	Basidiomycota	Agaricomycetes	Agaricales	Agaricaceae	Tulostoma	Saprotroph
	OUT-1676	Fungi	Glomeromycota	Glomeromycetes	Glomerales	Glomeraceae	Glomus	Arbuscular mycorrhizal
	OUT-1677	Unclassified	-	-	-	-	-	-
	OUT-1678	Fungi	Ascomycota	Dothideomycetes	Pleosporales	-	-	-
	OUT-1679	Fungi	-	-	-	-	-	-
	OUT-1680	Fungi	Ascomycota	Dothideomycetes	Pleosporales	Pleosporaceae	Bipolaris	Plant pathogen
	OUT-1681	Fungi	Ascomycota	Saccharomycetes	Saccharomycetales	Incertaesedis	Candida	Saprotroph
	OUT-1682	Fungi	Ascomycota	Eurotiomycetes	-	-	-	-
	OUT-1683	Fungi	-	-	-	-	-	-
	OUT-1684	Fungi	-	-	-	-	-	-
	OUT-1685	Fungi	Ascomycota	Dothideomycetes	Capnodiales	-	-	-
	OUT-1686	Fungi	Basidiomycota	Agaricomycetes	Thelephorales	Thelephoraceae	Odontia	Saprotroph
	OUT-1687	Fungi	-	-	-	-	-	-
	OUT-1688	Fungi	Ascomycota	Dothideomycetes	Pleosporales	-	-	-
	OUT-1689	Fungi	Ascomycota	-	-	-	-	-
	OUT-1690	Fungi	Ascomycota	Dothideomycetes	Pleosporales	Incertaesedis	unidentified	-
	OUT-1691	Fungi	Ascomycota	Dothideomycetes	Pleosporales	Incertaesedis	Mycocentrospora	Plant pathogen
	OUT-1692	Fungi	-	-	-	-	-	-
	OUT-1693	Fungi	Chytridiomycota	Chytridiomycetes	Rhizophlyctidales	Rhizophlyctidaceae	Rhizophlyctis	Saprotroph
	OUT-1694	Fungi	Ascomycota	Dothideomycetes	Pleosporales	Phaeosphaeriaceae	unidentified	-
	OUT-1695	Fungi	Ascomycota	Sordariomycetes	Sordariales	Cephalothecaceae	unidentified	-
	OUT-1696	Fungi	Zygomycota	Incertaesedis	Incertaesedis	Incertaesedis	Modicella	-
	OUT-1697	Fungi	-	-	-	-	-	-
	OUT-1698	Fungi	Ascomycota	-	-	-	-	-
	OUT-1699	Fungi	Ascomycota	Dothideomycetes	-	-	-	-
	OUT-1700	Fungi	Ascomycota	-	-	-	-	-
	OUT-1701	Fungi	Ascomycota	Pezizomycetes	Pezizales	Helvellaceae	Helvella	Ectomycorrhizal
	OUT-1702	Fungi	Basidiomycota	Agaricomycetes	Agaricales	Agaricaceae	Tulostoma	Saprotroph
	OUT-1703	Fungi	Ascomycota	Sordariomycetes	-	-	-	-
	OUT-1704	Fungi	-	-	-	-	-	-
	OUT-1705	Fungi	Basidiomycota	Agaricomycetes	Agaricales	Pluteaceae	Volvariella	Saprotroph
	OUT-1706	Fungi	Ascomycota	Dothideomycetes	Capnodiales	Teratosphaeriaceae	Devriesia	Plant pathogen
	OUT-1707	Fungi	Ascomycota	Dothideomycetes	-	-	-	-
	OUT-1708	Fungi	Ascomycota	Sordariomycetes	Coniochaetales	Coniochaetaceae	-	-
	OUT-1709	Fungi	Ascomycota	-	-	-	-	-
	OUT-1710	Fungi	Ascomycota	Dothideomycetes	Pleosporales	Sporormiaceae	-	-
	OUT-1711	Fungi	Ascomycota	Sordariomycetes	Sordariales	Lasiosphaeriaceae	Schizothecium	Saprotroph
	OUT-1712	Fungi	Ascomycota	Sordariomycetes	-	-	-	-
	OUT-1713	Fungi	Ascomycota	Leotiomycetes	Helotiales	-	-	-
	OUT-1714	Fungi	Ascomycota	Eurotiomycetes	Eurotiales	Trichocomaceae	Aspergillus	Saprotroph
	OUT-1715	Fungi	Ascomycota	Eurotiomycetes	Eurotiales	Trichocomaceae	Paecilomyces	Saprotroph
	OUT-1716	Fungi	Basidiomycota	Agaricomycetes	Thelephorales	Thelephoraceae	Tomentella	Ectomycorrhizal
	OUT-1717	Fungi	Ascomycota	Saccharomycetes	Saccharomycetales	-	-	Saprotroph
	OUT-1718	Fungi	Basidiomycota	Agaricomycetes	Agaricales	Schizophyllaceae	Schizophyllum	Saprotroph
	OUT-1719	Fungi	-	-	-	-	-	-
	OUT-1720	Fungi	Zygomycota	Incertaesedis	Mortierellales	Mortierellaceae	Mortierella	Saprotroph
	OUT-1721	Fungi	-	-	-	-	-	-
	OUT-1722	Fungi	-	-	-	-	-	-
	OUT-1723	Fungi	Ascomycota	-	-	-	-	-
	OUT-1724	Fungi	Glomeromycota	Glomeromycetes	Glomerales	Glomeraceae	Glomus	Arbuscular mycorrhizal
	OUT-1725	Fungi	Ascomycota	Sordariomycetes	Sordariales	-	-	-
	OUT-1726	Fungi	-	-	-	-	-	-
	OUT-1727	Fungi	Ascomycota	Sordariomycetes	Sordariales	Lasiosphaeriaceae	Schizothecium	Saprotroph
	OUT-1728	Fungi	-	-	-	-	-	-
	OUT-1729	Fungi	Ascomycota	Sordariomycetes	Xylariales	-	-	-
	OUT-1730	Fungi	-	-	-	-	-	-
	OUT-1731	Fungi	Ascomycota	Sordariomycetes	Hypocreales	Cordycipitaceae	Beauveria	Animal parasite
	OUT-1732	Fungi	Ascomycota	Leotiomycetes	Helotiales	Helotiaceae	Articulospora	Saprotroph
	OUT-1733	Fungi	Ascomycota	Dothideomycetes	Pleosporales	Pleosporaceae	Alternaria	Plant pathogen
	OUT-1734	Fungi	-	-	-	-	-	-
	OUT-1735	Fungi	-	-	-	-	-	-
	OUT-1736	Fungi	Basidiomycota	Agaricomycetes	Agaricales	Agaricaceae	Tulostoma	Saprotroph
	OUT-1737	Fungi	Ascomycota	Dothideomycetes	Pleosporales	-	-	-
	OUT-1738	Fungi	Basidiomycota	Tremellomycetes	Tremellales	Incertaesedis	Cryptococcus	Saprotroph
	OUT-1739	Fungi	-	-	-	-	-	-
	OUT-1740	Fungi	Chytridiomycota	Chytridiomycetes	Spizellomycetales	Spizellomycetaceae	unidentified	-
	OUT-1741	Fungi	Ascomycota	Leotiomycetes	Helotiales	Incertaesedis	Helicodendron	Saprotroph
	OUT-1742	Fungi	-	-	-	-	-	-
	OUT-1743	Fungi	Ascomycota	Eurotiomycetes	Eurotiales	Trichocomaceae	Penicillium	Saprotroph
	OUT-1744	Fungi	-	-	-	-	-	-
	OUT-1745	Fungi	Ascomycota	Sordariomycetes	Sordariales	Chaetomiaceae	Chaetomium	Saprotroph
	OUT-1746	Fungi	-	-	-	-	-	-
	OUT-1747	Fungi	Basidiomycota	Agaricomycetes	Agaricales	Agaricaceae	-	Saprotroph
	OUT-1748	Fungi	Ascomycota	Eurotiomycetes	-	-	-	-
	OUT-1749	Fungi	Basidiomycota	Agaricomycetes	Agaricales	Psathyrellaceae	Psathyrella	Saprotroph
	OUT-1750	Fungi	Chytridiomycota	Chytridiomycetes	-	-	-	-
	OUT-1751	Fungi	Ascomycota	Leotiomycetes	Helotiales	-	-	-
	OUT-1752	Fungi	Glomeromycota	Glomeromycetes	Glomerales	Glomeraceae	-	Arbuscular mycorrhizal
	OUT-1753	Fungi	-	-	-	-	-	-
	OUT-1754	Fungi	Glomeromycota	Glomeromycetes	Glomerales	Glomeraceae	-	Arbuscular mycorrhizal
	OUT-1755	Fungi	-	-	-	-	-	-
	OUT-1756	Fungi	-	-	-	-	-	-
	OUT-1757	Fungi	Ascomycota	-	-	-	-	-
	OUT-1758	Fungi	Ascomycota	Sordariomycetes	Coniochaetales	Coniochaetaceae	Lecythophora	Saprotroph
	OUT-1759	Fungi	Basidiomycota	Tremellomycetes	Tremellales	Incertaesedis	Cryptococcus	Saprotroph
	OUT-1760	Fungi	Ascomycota	Dothideomycetes	Pleosporales	Phaeosphaeriaceae	Phaeosphaeria	Saprotroph
	OUT-1761	Fungi	Ascomycota	Sordariomycetes	Hypocreales	Ophiocordycipitaceae	Hirsutella	Animal parasite
	OUT-1762	Fungi	Basidiomycota	Agaricomycetes	Agaricales	Agaricaceae	-	Saprotroph
	OUT-1763	Fungi	Ascomycota	-	-	-	-	-
	OUT-1764	Fungi	-	-	-	-	-	-
	OUT-1765	Fungi	Ascomycota	Dothideomycetes	Mytilinidiales	Mytilinidiaceae	unidentified	-
	OUT-1766	Fungi	-	-	-	-	-	-
	OUT-1767	Fungi	Basidiomycota	Agaricomycetes	Agaricales	Tricholomataceae	Fayodia	Saprotroph
	OUT-1768	Fungi	Basidiomycota	Agaricomycetes	Agaricales	Agaricaceae	Lepiota	Saprotroph
	OUT-1769	Fungi	Ascomycota	-	-	-	-	-
	OUT-1770	Fungi	Basidiomycota	Agaricomycetes	Geastrales	Geastraceae	Geastrum	Saprotroph
	OUT-1771	Fungi	Ascomycota	Sordariomycetes	Sordariales	Lasiosphaeriaceae	Podospora	Saprotroph
	OUT-1772	Fungi	Ascomycota	Dothideomycetes	Dothideales	Dothioraceae	-	-
	OUT-1773	Fungi	-	-	-	-	-	-
	OUT-1774	Fungi	-	-	-	-	-	-
	OUT-1775	Fungi	-	-	-	-	-	-
	OUT-1776	Protista	Cercozoa	unidentified	unidentified	unidentified	unidentified	-
	OUT-1777	Fungi	-	-	-	-	-	-
	OUT-1778	Fungi	Ascomycota	-	-	-	-	-
	OUT-1779	Fungi	-	-	-	-	-	-
	OUT-1780	Fungi	Ascomycota	Incertaesedis	Incertaesedis	Incertaesedis	Leptodiscella	Saprotroph
	OUT-1781	Fungi	Ascomycota	Sordariomycetes	Sordariales	Lasiosphaeriaceae	-	-
	OUT-1782	Fungi	Ascomycota	Sordariomycetes	Hypocreales	Cordycipitaceae	-	Saprotroph
	OUT-1783	Fungi	-	-	-	-	-	-
	OUT-1784	Fungi	Ascomycota	Sordariomycetes	Sordariales	Lasiosphaeriaceae	-	-
	OUT-1785	Fungi	Ascomycota	Sordariomycetes	-	-	-	-
	OUT-1786	Fungi	Ascomycota	Sordariomycetes	Hypocreales	Nectriaceae	Fusarium	Plant pathogen
	OUT-1787	Fungi	Basidiomycota	Agaricomycetes	Agaricales	Entolomataceae	Entoloma	Plant pathogen
	OUT-1788	Fungi	Ascomycota	Dothideomycetes	Pleosporales	Sporormiaceae	Preussia	Saprotroph
	OUT-1789	Fungi	-	-	-	-	-	-
	OUT-1790	Fungi	Ascomycota	-	-	-	-	-
	OUT-1791	Fungi	-	-	-	-	-	-
	OUT-1792	Fungi	Ascomycota	-	-	-	-	-
	OUT-1793	Fungi	Ascomycota	Eurotiomycetes	Incertaesedis	unidentified	unidentified	-
	OUT-1794	Fungi	Basidiomycota	Agaricomycetes	Cantharellales	Ceratobasidiaceae	Ceratobasidium	Saprotroph
	OUT-1795	Fungi	-	-	-	-	-	-
	OUT-1796	Fungi	-	-	-	-	-	-
	OUT-1797	Fungi	Ascomycota	Eurotiomycetes	Eurotiales	Trichocomaceae	Penicillium	Saprotroph
	OUT-1798	Unclassified	-	-	-	-	-	-
	OUT-1799	Fungi	Ascomycota	Pezizomycetes	Pezizales	Ascobolaceae	Ascobolus	Saprotroph
	OUT-1800	Fungi	Basidiomycota	Agaricomycetes	Cantharellales	Ceratobasidiaceae	-	-
	OUT-1801	Fungi	-	-	-	-	-	-
	OUT-1802	Fungi	Basidiomycota	Agaricomycetes	-	-	-	-
	OUT-1803	Fungi	Basidiomycota	Agaricomycetes	Agaricales	Agaricaceae	Disciseda	Saprotroph
	OUT-1804	Fungi	Basidiomycota	Tremellomycetes	Tremellales	Incertaesedis	Cryptococcus	Saprotroph
	OUT-1805	Fungi	Ascomycota	-	-	-	-	-
	OUT-1806	Fungi	Basidiomycota	Agaricomycetes	Agaricales	Tricholomataceae	Clitocybe	Saprotroph
	OUT-1807	Fungi	Ascomycota	Eurotiomycetes	Onygenales	Onygenaceae	Auxarthron	Saprotroph
	OUT-1808	Fungi	Ascomycota	Incertaesedis	Incertaesedis	Incertaesedis	Chaetosphaeronema	-
	OUT-1809	Fungi	Basidiomycota	Microbotryomycetes	Leucosporidiales	Leucosporidiaceae	Leucosporidium	Saprotroph
	OUT-1810	Fungi	Ascomycota	-	-	-	-	-
	OUT-1811	Fungi	Ascomycota	Eurotiomycetes	Eurotiales	Trichocomaceae	Penicillium	Saprotroph
	OUT-1812	Fungi	-	-	-	-	-	-
	OUT-1813	Fungi	Ascomycota	Sordariomycetes	Xylariales	Incertaesedis	Microdochium	Plant pathogen
	OUT-1814	Fungi	Ascomycota	Sordariomycetes	Sordariales	Lasiosphaeriaceae	-	-
	OUT-1815	Fungi	Ascomycota	Dothideomycetes	Pleosporales	Pleosporaceae	Chalastospora	Plant pathogen
	OUT-1816	Fungi	-	-	-	-	-	-
	OUT-1817	Fungi	Ascomycota	-	-	-	-	-
	OUT-1818	Fungi	-	-	-	-	-	-
	OUT-1819	Fungi	-	-	-	-	-	-
	OUT-1820	Fungi	Ascomycota	Sordariomycetes	Sordariales	Cephalothecaceae	Phialemonium	Saprotroph
	OUT-1821	Fungi	Basidiomycota	Agaricomycetes	Agaricales	Agaricaceae	Tulostoma	Saprotroph
	OUT-1822	Fungi	-	-	-	-	-	-
	OUT-1823	Fungi	Ascomycota	Dothideomycetes	Pleosporales	Sporormiaceae	Preussia	Saprotroph
	OUT-1824	Fungi	-	-	-	-	-	-
	OUT-1825	Fungi	Ascomycota	Sordariomycetes	-	-	-	-
	OUT-1826	Fungi	Ascomycota	Dothideomycetes	Pleosporales	Sporormiaceae	Preussia	Saprotroph
	OUT-1827	Fungi	-	-	-	-	-	-
	OUT-1828	Fungi	unidentified	unidentified	unidentified	unidentified	unidentified	-
	OUT-1829	Fungi	Ascomycota	-	-	-	-	-
	OUT-1830	Fungi	Ascomycota	Leotiomycetes	-	-	-	-
	OUT-1831	Fungi	Ascomycota	Eurotiomycetes	Chaetothyriales	-	-	-
	OUT-1832	Fungi	-	-	-	-	-	-
	OUT-1833	Fungi	-	-	-	-	-	-
	OUT-1834	Fungi	-	-	-	-	-	-
	OUT-1835	Unclassified	-	-	-	-	-	-
	OUT-1836	Fungi	Ascomycota	Dothideomycetes	Pleosporales	-	-	-
	OUT-1837	Fungi	Zygomycota	Incertaesedis	Mortierellales	Mortierellaceae	Mortierella	Saprotroph
	OUT-1838	Fungi	-	-	-	-	-	-
	OUT-1839	Fungi	-	-	-	-	-	-
	OUT-1840	Fungi	Ascomycota	Dothideomycetes	Pleosporales	Leptosphaeriaceae	Plenodomus	Saprotroph
	OUT-1841	Protista	Cercozoa	unidentified	unidentified	unidentified	unidentified	-
	OUT-1842	Fungi	Ascomycota	-	-	-	-	-
	OUT-1843	Fungi	-	-	-	-	-	-
	OUT-1844	Fungi	Ascomycota	Eurotiomycetes	Eurotiales	Trichocomaceae	Penicillium	Saprotroph
	OUT-1845	Fungi	Basidiomycota	Agaricomycetes	Agaricales	Agaricaceae	Tulostoma	Saprotroph
	OUT-1846	Fungi	Ascomycota	Sordariomycetes	Sordariales	Chaetomiaceae	Chaetomium	Saprotroph
	OUT-1847	Fungi	Ascomycota	-	-	-	-	-
	OUT-1848	Fungi	Ascomycota	Sordariomycetes	Sordariales	Lasiosphaeriaceae	Cladorrhinum	Saprotroph
	OUT-1849	Fungi	-	-	-	-	-	-
	OUT-1850	Fungi	-	-	-	-	-	-
	OUT-1851	Fungi	-	-	-	-	-	-
	OUT-1852	Fungi	Ascomycota	Orbiliomycetes	Orbiliales	Orbiliaceae	Dactylella	Saprotroph
	OUT-1853	Fungi	-	-	-	-	-	-
	OUT-1854	Fungi	Basidiomycota	Agaricomycetes	Agaricales	Agaricaceae	-	Saprotroph
	OUT-1855	Fungi	Ascomycota	Dothideomycetes	Pleosporales	Sporormiaceae	-	-
	OUT-1856	Fungi	Ascomycota	-	-	-	-	-
	OUT-1857	Fungi	-	-	-	-	-	-
	OUT-1858	Fungi	Zygomycota	Incertaesedis	Mortierellales	Mortierellaceae	Mortierella	Saprotroph
	OUT-1859	Fungi	-	-	-	-	-	-
	OUT-1860	Fungi	Glomeromycota	Glomeromycetes	Glomerales	Glomeraceae	Rhizophagus	Arbuscular mycorrhizal
	OUT-1861	Fungi	Basidiomycota	Agaricomycetes	Cantharellales	Ceratobasidiaceae	-	-
	OUT-1862	Fungi	-	-	-	-	-	-
	OUT-1863	Fungi	-	-	-	-	-	-
	OUT-1864	Fungi	Ascomycota	Sordariomycetes	Xylariales	Incertaesedis	Monosporascus	Plant Pathogen
	OUT-1865	Fungi	Ascomycota	-	-	-	-	-
	OUT-1866	Fungi	-	-	-	-	-	-
	OUT-1867	Fungi	Ascomycota	Incertaesedis	Incertaesedis	Incertaesedis	-	-
	OUT-1868	Fungi	Chytridiomycota	Chytridiomycetes	Spizellomycetales	Spizellomycetaceae	Spizellomyces	Plant pathogen
	OUT-1869	Fungi	-	-	-	-	-	-
	OUT-1870	Fungi	-	-	-	-	-	-
	OUT-1871	Fungi	-	-	-	-	-	-
	OUT-1872	Fungi	Basidiomycota	Agaricomycetes	Agaricales	Psathyrellaceae	Coprinopsis	Saprotroph
	OUT-1873	Fungi	Ascomycota	Eurotiomycetes	Eurotiales	Trichocomaceae	Aspergillus	Saprotroph
	OUT-1874	Fungi	Ascomycota	Sordariomycetes	Sordariales	Chaetomiaceae	unidentified	-
	OUT-1875	Fungi	Ascomycota	-	-	-	-	-
	OUT-1876	Fungi	Ascomycota	Sordariomycetes	Coniochaetales	-	-	-
	OUT-1877	Fungi	Ascomycota	Sordariomycetes	Hypocreales	Ophiocordycipitaceae	Hirsutella	Animal parasite
	OUT-1878	Fungi	-	-	-	-	-	-
	OUT-1879	Fungi	Ascomycota	-	-	-	-	-
	OUT-1880	Fungi	Ascomycota	Sordariomycetes	Sordariales	Lasiosphaeriaceae	unidentified	-
	OUT-1881	Fungi	Ascomycota	Sordariomycetes	Sordariales	Chaetomiaceae	Humicola	Saprotroph
	OUT-1882	Fungi	Ascomycota	Sordariomycetes	Hypocreales	Nectriaceae	Fusarium	Plant pathogen
	OUT-1883	Fungi	-	-	-	-	-	-
	OUT-1884	Fungi	-	-	-	-	-	-
	OUT-1885	Fungi	-	-	-	-	-	-
	OUT-1886	Fungi	Ascomycota	Dothideomycetes	Incertaesedis	Eremomycetaceae	Arthrographis	Saprotroph
	OUT-1887	Fungi	Ascomycota	Sordariomycetes	Hypocreales	Ophiocordycipitaceae	Hirsutella	Animal parasite
	OUT-1888	Fungi	-	-	-	-	-	-
	OUT-1889	Fungi	-	-	-	-	-	-
	OUT-1890	Fungi	-	-	-	-	-	-
	OUT-1891	Fungi	Basidiomycota	Agaricomycetes	-	-	-	-
	OUT-1892	Fungi	-	-	-	-	-	-
	OUT-1893	Fungi	Basidiomycota	Agaricomycetes	Trechisporales	Hydnodontaceae	Trechispora	Saprotroph
	OUT-1894	Fungi	Ascomycota	-	-	-	-	-
	OUT-1895	Fungi	Ascomycota	Lecanoromycetes	Agyriales	Trapeliaceae	Sarea	Lichenized
	OUT-1896	Fungi	Ascomycota	Leotiomycetes	Helotiales	-	-	-
	OUT-1897	Fungi	Basidiomycota	Agaricomycetes	Geastrales	Geastraceae	Geastrum	Saprotroph
	OUT-1898	Fungi	Basidiomycota	Wallemiomycetes	Geminibasidiales	Geminibasidiaceae	Geminibasidium	Saprotroph
	OUT-1899	Fungi	Glomeromycota	Glomeromycetes	unidentified	unidentified	unidentified	Arbuscular mycorrhizal
	OUT-1900	Fungi	-	-	-	-	-	-
	OUT-1901	Fungi	Ascomycota	-	-	-	-	-
	OUT-1902	Fungi	-	-	-	-	-	-
	OUT-1903	Fungi	Ascomycota	Pezizomycetes	Pezizales	Pyronemataceae	Scutellinia	Saprotroph
	OUT-1904	Fungi	Ascomycota	Eurotiomycetes	-	-	-	-
	OUT-1905	Fungi	-	-	-	-	-	-
	OUT-1906	Fungi	-	-	-	-	-	-
	OUT-1907	Fungi	Glomeromycota	Glomeromycetes	Diversisporales	Diversisporaceae	Diversispora	Arbuscular mycorrhizal
	OUT-1908	Fungi	-	-	-	-	-	-
	OUT-1909	Fungi	-	-	-	-	-	-
	OUT-1910	Fungi	Ascomycota	Leotiomycetes	Helotiales	Hyaloscyphaceae	Lachnum	Saprotroph
	OUT-1911	Fungi	Ascomycota	Eurotiomycetes	Eurotiales	Trichocomaceae	Aspergillus	Saprotroph
	OUT-1912	Fungi	Ascomycota	Sordariomycetes	Hypocreales	Hypocreaceae	-	Saprotroph
	OUT-1913	Fungi	Ascomycota	Dothideomycetes	-	-	-	-
	OUT-1914	Fungi	Ascomycota	Eurotiomycetes	Chaetothyriales	Incertaesedis	Coniosporium	Saprotroph
	OUT-1915	Fungi	-	-	-	-	-	-
	OUT-1916	Fungi	-	-	-	-	-	-
	OUT-1917	Fungi	Ascomycota	Sordariomycetes	Sordariales	Chaetomiaceae	Humicola	Saprotroph
	OUT-1918	Fungi	Basidiomycota	Agaricomycetes	Agaricales	Psathyrellaceae	Coprinellus	Saprotroph
	OUT-1919	Fungi	Ascomycota	Dothideomycetes	Pleosporales	Pleosporaceae	-	-
	OUT-1920	Fungi	Basidiomycota	Tremellomycetes	-	-	-	-
	OUT-1921	Fungi	Ascomycota	Eurotiomycetes	Chaetothyriales	Incertaesedis	Coniosporium	Saprotroph
	OUT-1922	Fungi	-	-	-	-	-	-
	OUT-1923	Fungi	Ascomycota	-	-	-	-	-
	OUT-1924	Fungi	Ascomycota	-	-	-	-	-
	OUT-1925	Fungi	-	-	-	-	-	-
	OUT-1926	Fungi	-	-	-	-	-	-
	OUT-1927	Fungi	-	-	-	-	-	-
	OUT-1928	Fungi	-	-	-	-	-	-
	OUT-1929	Fungi	Ascomycota	Sordariomycetes	Xylariales	-	-	-
	OUT-1930	Fungi	Glomeromycota	Glomeromycetes	Glomerales	Glomeraceae	-	Arbuscular mycorrhizal
	OUT-1931	Fungi	-	-	-	-	-	-
	OUT-1932	Fungi	Ascomycota	Dothideomycetes	Pleosporales	Phaeosphaeriaceae	Eudarluca	Saprotroph
	OUT-1933	Fungi	-	-	-	-	-	-
	OUT-1934	Fungi	-	-	-	-	-	-
	OUT-1935	Fungi	Basidiomycota	Microbotryomycetes	Sporidiobolales	unidentified	unidentified	-
	OUT-1936	Fungi	unidentified	unidentified	unidentified	unidentified	unidentified	-
	OUT-1937	Fungi	Ascomycota	Dothideomycetes	Pleosporales	Incertaesedis	Pyrenochaeta	Saprotroph
	OUT-1938	Fungi	Ascomycota	Sordariomycetes	Hypocreales	-	-	Saprotroph
	OUT-1939	Fungi	Ascomycota	Eurotiomycetes	Onygenales	Onygenaceae	Auxarthron	Saprotroph
	OUT-1940	Fungi	Ascomycota	-	-	-	-	-
	OUT-1941	Fungi	Ascomycota	Sordariomycetes	Hypocreales	Incertaesedis	Acremonium	Saprotroph
	OUT-1942	Fungi	-	-	-	-	-	-
	OUT-1943	Fungi	Ascomycota	Sordariomycetes	Diaporthales	Diaporthaceae	Diaporthe	Plant pathogen
	OUT-1944	Fungi	-	-	-	-	-	-
	OUT-1945	Fungi	Chytridiomycota	Chytridiomycetes	unidentified	unidentified	unidentified	-
	OUT-1946	Fungi	Ascomycota	-	-	-	-	-
	OUT-1947	Fungi	Ascomycota	Sordariomycetes	Sordariales	Chaetomiaceae	Chaetomium	Saprotroph
	OUT-1948	Fungi	Ascomycota	Dothideomycetes	Pleosporales	-	-	-
	OUT-1949	Fungi	Ascomycota	Sordariomycetes	Melanosporales	Ceratostomataceae	-	-
	OUT-1950	Fungi	Ascomycota	Dothideomycetes	Pleosporales	-	-	-
	OUT-1951	Fungi	Ascomycota	Dothideomycetes	Pleosporales	-	-	-
	OUT-1952	Fungi	Ascomycota	-	-	-	-	-
	OUT-1953	Fungi	unidentified	unidentified	unidentified	unidentified	unidentified	-
	OUT-1954	Fungi	Ascomycota	-	-	-	-	-
	OUT-1955	Fungi	-	-	-	-	-	-
	OUT-1956	Fungi	Ascomycota	Sordariomycetes	-	-	-	-
	OUT-1957	Fungi	Ascomycota	-	-	-	-	-
	OUT-1958	Fungi	Ascomycota	Sordariomycetes	Sordariales	Lasiosphaeriaceae	-	-
	OUT-1959	Fungi	-	-	-	-	-	-
	OUT-1960	Fungi	Ascomycota	-	-	-	-	-
	OUT-1961	Fungi	Ascomycota	Eurotiomycetes	Eurotiales	Trichocomaceae	Penicillium	Saprotroph
	OUT-1962	Fungi	-	-	-	-	-	-
	OUT-1963	Fungi	-	-	-	-	-	-
	OUT-1964	Fungi	-	-	-	-	-	-
	OUT-1965	Fungi	unidentified	unidentified	unidentified	unidentified	unidentified	-
	OUT-1966	Fungi	-	-	-	-	-	-
	OUT-1967	Fungi	Basidiomycota	Agaricomycetes	Agaricales	Marasmiaceae	Marasmiellus	Saprotroph
	OUT-1968	Fungi	Ascomycota	Sordariomycetes	-	-	-	-
	OUT-1969	Fungi	Ascomycota	Pezizomycetes	Pezizales	Ascobolaceae	Ascobolus	Saprotroph
	OUT-1970	Fungi	Ascomycota	Sordariomycetes	-	-	-	-
	OUT-1971	Fungi	-	-	-	-	-	-
	OUT-1972	Fungi	Ascomycota	Pezizomycetes	Pezizales	Incertaesedis	Pulvinula	Saprotroph
	OUT-1973	Fungi	-	-	-	-	-	-
	OUT-1974	Fungi	-	-	-	-	-	-
	OUT-1975	Fungi	Ascomycota	Sordariomycetes	Sordariales	-	-	-
	OUT-1976	Fungi	-	-	-	-	-	-
	OUT-1977	Fungi	unidentified	unidentified	unidentified	unidentified	unidentified	-
	OUT-1978	Fungi	Ascomycota	Pezizomycetes	Pezizales	Pezizaceae	-	-
	OUT-1979	Fungi	Ascomycota	Sordariomycetes	Hypocreales	Incertaesedis	Acremonium	Saprotroph
	OUT-1980	Fungi	Basidiomycota	Agaricomycetes	Agaricales	Clavariaceae	Ramariopsis	Saprotroph
	OUT-1981	Fungi	Ascomycota	-	-	-	-	-
	OUT-1982	Fungi	Chytridiomycota	Chytridiomycetes	Chytridiales	Chytridiaceae	Phlyctochytrium	Plant pathogen
	OUT-1983	Fungi	-	-	-	-	-	-
	OUT-1984	Fungi	-	-	-	-	-	-
	OUT-1985	Fungi	Basidiomycota	Agaricomycetes	Gomphales	Clavariadelphaceae	Clavariadelphus	Saprotroph
	OUT-1986	Fungi	Ascomycota	Sordariomycetes	Hypocreales	-	-	Saprotroph
	OUT-1987	Fungi	Ascomycota	Dothideomycetes	Venturiales	Venturiaceae	-	-
	OUT-1988	Fungi	Ascomycota	Sordariomycetes	Xylariales	Incertaesedis	Monosporascus	Plant Pathogen
	OUT-1989	Fungi	-	-	-	-	-	-
	OUT-1990	Fungi	Glomeromycota	Glomeromycetes	Glomerales	Glomeraceae	-	Arbuscular mycorrhizal
	OUT-1991	Fungi	Ascomycota	-	-	-	-	-
	OUT-1992	Fungi	Ascomycota	Sordariomycetes	Xylariales	Xylariaceae	Poronia	Saprotroph
	OUT-1993	Fungi	Ascomycota	Sordariomycetes	-	-	-	-
	OUT-1994	Fungi	Basidiomycota	Agaricomycetes	Agaricales	Agaricaceae	Bovista	Saprotroph
	OUT-1995	Fungi	Basidiomycota	Agaricomycetes	Boletales	Gastrosporiaceae	Gastrosporium	-
	OUT-1996	Fungi	-	-	-	-	-	-
	OUT-1997	Fungi	-	-	-	-	-	-
	OUT-1998	Fungi	Basidiomycota	Tremellomycetes	Tremellales	Incertaesedis	Cryptococcus	Saprotroph
[truncated: 4,843 more rows]
